# Supplementary material for: Anemia in patients with diabetic foot ulcer and its impact on disease outcome among Nigerians: Results from the MEDFUN study
Source: PLoS One. 2019 Dec 17;14(12):e0226226. doi: 10.1371/journal.pone.0226226 (PMC6917259; doi:10.1371/journal.pone.0226226)
Supplement: S1 Data — (XLSX) [file pone.0226226.s001.xlsx]

## Sheet: MEDFUN Spreadsheet
Age	AgeCateg	Gender	Smoking	DMtype	DMduration	DuratnCategory	Facility	Footeducate	Onset	Ulcerduration	Over1month	FirstTreat	Site	Neuropthy	PAD	UlcerType	Wagner	Severity	Gangrene	Infected	PrevUlcer	Barefoot	Protein	HbA1c	Glycemia	wbccount	WBC	ESRcateg	ESR	BloodFilm	Culture	Osteomy	Vascular	HTN	Shock	Anemia	HE	Hypog	Stroke	Heartfail	Renal	Transfuse	Dressing	Healing	Healtime	Amputation	MajoMino	DuraHosp	Outcome
54	45-64	Male	Never	Type 2	#NULL!	Less than or 10 years	Primary	No	Spontaneous	90	Yes	Prayer house	Planter	Yes	No	Neuropathic	grade 4	Advanced	Yes	Yes	No	Yes	No	9	Poor	Normal	9	High	60	#NULL!	Negative	No	None	No	No	No	No	No	No	No	No	#NULL!	Honey	No	#NULL!	Yes	Major	108	Discharged
60	65 and above	Female	Never	Type 2	11	11-20	Secondary	No	Spontaneous	39	Yes	Native medication	Both	Yes	Yes	Neuroischemic	grade 4	Advanced	Yes	Yes	No	Yes	Yes	13.4	Poor	High	22	High	82	Microcytic	#NULL!	Yes	Severe	Yes	No	Yes	Yes	No	No	No	No	Yes	Honey	No	#NULL!	Yes	Major	13	Died
42	Less than 45	Male	Ex	Type 2	5	Less than or 10 years	Secondary	No	Spontaneous	54	Yes	Native medication	Both	Yes	No	Neuropathic	grade 4	Advanced	Yes	Yes	Yes	No	Yes	9.8	Poor	High	15.5	High	79	Mixed	#NULL!	Yes	None	No	No	Yes	No	No	No	No	No	No	Honey	No	#NULL!	No	#NULL!	24	DAMA
67	65 and above	Male	Ex	Type 2	1	Less than or 10 years	Tertiary	No	Spontaneous	18	No	Self medication	Planter	Yes	No	Neuropathic	grade 3	Advanced	No	Yes	No	Yes	No	8.8	Poor	High	13.3	High	101	#NULL!	#NULL!	Yes	None	No	No	No	Yes	No	No	No	No	#NULL!	Honey	No	#NULL!	No	#NULL!	55	Discharged
45	45-64	Female	Never	Type 2	3	Less than or 10 years	Tertiary	No	Traumatic	24	No	Self medication	Planter	No	No	Unclassified	grade 2	Early	No	Yes	Yes	No	No	7.7	Poor	High	13.8	High	28	Microcytic	Negative	No	None	No	No	Yes	No	No	No	No	No	No	Honey	Yes	63	No	#NULL!	68	Discharged
54	45-64	Male	Ex	Type 2	6	Less than or 10 years	Primary	No	Traumatic	44	Yes	Native medication	Both	Yes	Yes	Neuroischemic	grade 4	Advanced	Yes	Yes	Yes	Yes	Yes	9	Poor	High	14.4	High	76	#NULL!	Negative	Yes	Moderate	Yes	Yes	No	Yes	No	No	No	No	#NULL!	Honey	No	#NULL!	Yes	Major	27	Died
62	45-64	Male	Ex	Type 2	3	Less than or 10 years	Unorthodox	Yes	Traumatic	180	Yes	Prayer house	Both	Yes	Yes	Neuroischemic	grade 4	Advanced	Yes	Yes	Yes	No	Yes	8.7	Poor	High	16.8	High	91	#NULL!	Negative	Yes	Severe	No	No	No	Yes	No	No	No	Yes	#NULL!	Honey	No	#NULL!	Yes	Major	112	Discharged
24	Less than 45	Male	Current	Type 1	8	Less than or 10 years	Tertiary	No	Traumatic	30	Yes	Hospital	Planter	No	No	Unclassified	grade 3	Advanced	No	Yes	No	Yes	No	8.9	Poor	High	15.8	High	23	#NULL!	#NULL!	No	None	No	No	No	No	No	No	No	No	#NULL!	Saline	Yes	28	No	#NULL!	33	Discharged
71	65 and above	Female	Never	Type 2	13	11-20	Primary	Yes	Spontaneous	60	Yes	Prayer house	Planter	Yes	Yes	Neuroischemic	grade 4	Advanced	Yes	Yes	No	Yes	Yes	8.1	Poor	High	12.4	High	37	Normochromic	Positive	No	Moderate	Yes	Yes	Yes	No	No	Yes	No	No	No	Honey	No	#NULL!	No	#NULL!	9	Died
60	45-64	Female	Never	Type 2	9	Less than or 10 years	Tertiary	Yes	Traumatic	12	No	Hospital	Planter	No	Yes	Ischemic	grade 1	Early	No	No	Yes	No	No	7.8	Poor	Normal	7.9	High	22	#NULL!	Negative	No	Mild	No	No	No	No	No	No	No	No	#NULL!	Honey	Yes	44	No	#NULL!	55	Discharged
56	45-64	Male	Ex	Type 2	7	Less than or 10 years	Primary	No	Spontaneous	33	Yes	Native medication	Dorsal	Yes	No	Neuropathic	grade 3	Advanced	No	Yes	No	Yes	No	11	Poor	High	16.1	High	36	Macrocytic	Negative	No	None	Yes	No	Yes	No	No	No	No	No	No	Saline	No	#NULL!	Yes	Major	74	Discharged
61	45-64	Male	Never	Type 2	12	11-20	Tertiary	Yes	Traumatic	16	No	Hospital	Planter	Yes	No	Neuropathic	grade 3	Advanced	No	No	No	No	No	11	Poor	High	16	High	71	#NULL!	Negative	No	None	Yes	No	No	Yes	No	No	No	No	#NULL!	Honey	Yes	42	No	#NULL!	48	Discharged
35	Less than 45	Male	Never	Type 2	2	Less than or 10 years	Primary	No	Traumatic	39	Yes	Hospital	Planter	Yes	No	Neuropathic	grade 3	Advanced	No	Yes	No	No	No	9.2	Poor	High	12.2	High	21	#NULL!	#NULL!	No	None	No	No	No	No	No	No	No	No	#NULL!	Honey	No	#NULL!	Yes	minor	23	Discharged
50	45-64	Female	Never	Type 2	1	Less than or 10 years	Tertiary	No	Spontaneous	40	Yes	Native medication	Both	Yes	Yes	Neuroischemic	grade 2	Early	No	No	No	Yes	No	8.8	Poor	Normal	8.5	High	34	Microcytic	Negative	No	None	Yes	No	Yes	Yes	No	No	No	No	Yes	Honey	No	#NULL!	No	#NULL!	102	Discharged
80	65 and above	Male	Never	Type 2	18	11-20	Secondary	Yes	Spontaneous	40	Yes	Self medication	Planter	Yes	Yes	Neuroischemic	grade 4	Advanced	Yes	Yes	Yes	Yes	Yes	12	Poor	Normal	10	High	39	#NULL!	Negative	No	Moderate	Yes	Yes	No	No	No	No	Yes	Yes	#NULL!	Honey	No	#NULL!	Yes	Major	55	Died
54	45-64	Male	Never	Type 2	8	Less than or 10 years	Secondary	Yes	Spontaneous	14	No	Hospital	Planter	Yes	Yes	Neuroischemic	grade 1	Early	No	Yes	Yes	No	No	8.2	Poor	Normal	7.8	Normal	16	#NULL!	#NULL!	No	Mild	Yes	No	No	No	No	No	No	No	#NULL!	Saline	Yes	55	No	#NULL!	60	Discharged
70	65 and above	Male	Never	Type 2	17	11-20	Secondary	No	Spontaneous	45	Yes	Native medication	Dorsal	Yes	No	Neuropathic	grade 4	Advanced	Yes	Yes	No	Yes	Yes	8.5	Poor	High	18.4	High	99	Normochromic	#NULL!	Yes	Mild	No	No	Yes	No	No	Yes	No	No	No	Honey	No	#NULL!	Yes	minor	68	Discharged
63	45-64	Female	Never	Type 2	6	Less than or 10 years	Primary	No	Traumatic	77	Yes	Hospital	Planter	Yes	No	Neuropathic	grade 3	Advanced	No	Yes	No	Yes	No	12	Poor	High	13.3	High	65	#NULL!	Negative	Yes	None	No	No	No	No	No	No	No	No	#NULL!	Honey	No	#NULL!	Yes	minor	52	Discharged
55	45-64	Male	Current	Type 2	#NULL!	Less than or 10 years	Unorthodox	No	Traumatic	54	Yes	Self medication	Planter	Yes	Yes	Neuroischemic	grade 4	Advanced	Yes	No	No	Yes	No	13.3	Poor	High	12	High	104	Normochromic	Negative	Yes	Moderate	No	No	Yes	No	No	No	No	No	Yes	Honey	No	#NULL!	No	#NULL!	21	DAMA
61	45-64	Female	Never	Type 2	11	11-20	Secondary	No	Spontaneous	210	Yes	Native medication	Both	Yes	Yes	Neuroischemic	grade 5	Advanced	Yes	Yes	No	Yes	Yes	11.8	Poor	High	22.1	High	116	#NULL!	Negative	Yes	Severe	Yes	Yes	No	Yes	No	No	Yes	Yes	#NULL!	Saline	No	#NULL!	Yes	Major	12	Died
46	45-64	Male	Ex	Type 2	16	11-20	Secondary	No	Spontaneous	28	No	Native medication	Dorsal	Yes	Yes	Neuroischemic	grade 3	Advanced	No	Yes	No	Yes	Yes	9.7	Poor	High	23.7	#NULL!	#NULL!	Mixed	Positive	No	Mild	Yes	No	Yes	No	No	No	No	Yes	No	Honey	Yes	49	No	#NULL!	55	Discharged
55	45-64	Female	Never	Type 2	6	Less than or 10 years	Primary	Yes	Traumatic	31	Yes	Hospital	Dorsal	Yes	Yes	Neuroischemic	grade 3	Advanced	No	No	No	Yes	No	7.2	Poor	Normal	8.3	High	26	#NULL!	Negative	No	Mild	Yes	No	No	No	No	No	No	No	#NULL!	Honey	No	#NULL!	No	#NULL!	81	Discharged
65	65 and above	Female	Never	Type 2	30	More than 20	Secondary	No	Spontaneous	56	Yes	Native medication	Both	Yes	Yes	Neuroischemic	grade 4	Advanced	Yes	Yes	No	Yes	No	9.4	Poor	High	16.2	High	90	Microcytic	#NULL!	Yes	Severe	Yes	No	Yes	Yes	No	No	No	No	Yes	Honey	No	#NULL!	Yes	Major	74	Discharged
43	Less than 45	Male	Current	Type 2	6	Less than or 10 years	Secondary	No	Traumatic	41	Yes	Prayer house	Planter	Yes	Yes	Neuroischemic	grade 4	Advanced	Yes	Yes	Yes	Yes	No	11	Poor	High	14.1	High	66	#NULL!	Positive	Yes	Moderate	No	No	No	No	No	No	No	No	#NULL!	Saline	No	#NULL!	Yes	Major	86	Discharged
68	65 and above	Female	Never	Type 2	10	Less than or 10 years	Unorthodox	Yes	Spontaneous	35	Yes	Hospital	Dorsal	Yes	No	Neuropathic	grade 3	Advanced	No	Yes	No	Yes	Yes	6.9	Good	High	14.5	High	70	Mixed	#NULL!	Yes	Mild	Yes	No	Yes	Yes	No	No	Yes	No	Yes	Saline	No	#NULL!	No	#NULL!	52	Discharged
78	65 and above	Female	Never	Type 2	#NULL!	Less than or 10 years	Secondary	No	Spontaneous	60	Yes	Self medication	Both	Yes	Yes	Neuroischemic	grade 3	Advanced	No	Yes	Yes	Yes	No	9.5	Poor	High	17.8	High	92	#NULL!	Negative	Yes	Mild	Yes	No	No	No	No	No	No	No	#NULL!	Honey	No	#NULL!	No	#NULL!	112	Discharged
31	Less than 45	Male	Ex	Type 1	2	Less than or 10 years	Secondary	Yes	Spontaneous	40	Yes	Hospital	Dorsal	No	No	Unclassified	grade 2	Early	No	Yes	No	No	No	8.8	Poor	Normal	5	Normal	19	#NULL!	Negative	No	Mild	No	No	No	No	No	No	No	No	#NULL!	Honey	No	#NULL!	No	#NULL!	29	Discharged
60	45-64	Female	Never	Type 2	5	Less than or 10 years	Primary	No	Spontaneous	40	Yes	Native medication	Dorsal	Yes	No	Neuropathic	grade 3	Advanced	No	Yes	No	Yes	No	11.3	Poor	Normal	4.5	High	44	Mixed	#NULL!	No	None	Yes	No	Yes	No	No	No	No	No	Yes	Honey	No	#NULL!	No	#NULL!	17	DAMA
40	Less than 45	Male	Never	Type 2	1	Less than or 10 years	Secondary	No	Traumatic	49	Yes	Native medication	Both	Yes	Yes	Neuroischemic	grade 5	Advanced	Yes	Yes	No	Yes	No	9.1	Poor	High	12.6	High	131	Mixed	Negative	Yes	Mild	Yes	No	Yes	No	No	No	No	No	No	Honey	No	#NULL!	Yes	Major	65	Discharged
58	45-64	Female	Never	Type 2	6	Less than or 10 years	Tertiary	No	Traumatic	17	No	Self medication	Dorsal	Yes	No	Neuropathic	grade 2	Early	No	Yes	No	Yes	Yes	#NULL!	#NULL!	#NULL!	#NULL!	#NULL!	#NULL!	#NULL!	#NULL!	#NULL!	None	Yes	No	No	No	No	No	No	Yes	#NULL!	Honey	Yes	33	No	#NULL!	38	Discharged
56	45-64	Female	Never	Type 2	5	Less than or 10 years	Secondary	No	Spontaneous	55	Yes	Self medication	Both	Yes	Yes	Neuroischemic	grade 4	Advanced	Yes	Yes	No	Yes	No	9.9	Poor	High	18.9	High	33	Macrocytic	#NULL!	No	Moderate	Yes	No	Yes	No	No	No	No	No	Yes	Saline	No	#NULL!	Yes	Major	34	Discharged
49	45-64	Female	Never	Type 2	14	11-20	Secondary	No	Spontaneous	7	No	Prayer house	Dorsal	Yes	Yes	Neuroischemic	grade 1	Early	No	Yes	No	Yes	Yes	11	Poor	Normal	5	High	24	Normochromic	Negative	No	None	Yes	No	Yes	No	No	No	No	No	No	Honey	Yes	62	No	#NULL!	63	Discharged
59	45-64	Male	Ex	Type 2	5	Less than or 10 years	Tertiary	No	Traumatic	34	Yes	Hospital	Planter	No	Yes	Ischemic	grade 2	Early	No	Yes	No	Yes	Yes	9.2	Poor	Normal	9.1	High	22	#NULL!	#NULL!	No	Mild	Yes	No	No	No	No	No	No	No	#NULL!	Honey	No	#NULL!	No	#NULL!	60	Discharged
85	65 and above	Male	Never	Type 2	3	Less than or 10 years	Secondary	No	Spontaneous	78	Yes	Native medication	Both	Yes	No	Neuropathic	grade 4	Advanced	Yes	Yes	No	No	No	#NULL!	#NULL!	Normal	9.9	High	57	Microcytic	Positive	No	None	Yes	No	Yes	Yes	No	No	No	Yes	No	Honey	Yes	50	No	#NULL!	53	Discharged
92	65 and above	Male	Never	Type 2	9	Less than or 10 years	Secondary	No	Spontaneous	56	Yes	Native medication	Dorsal	Yes	Yes	Neuroischemic	grade 5	Advanced	Yes	Yes	No	Yes	Yes	9.7	Poor	High	21	High	89	Microcytic	Positive	#NULL!	Moderate	Yes	Yes	Yes	Yes	No	No	No	Yes	Yes	Honey	No	#NULL!	No	#NULL!	7	Died
55	45-64	Female	Never	Type 2	5	Less than or 10 years	Secondary	No	Traumatic	30	Yes	Hospital	Dorsal	Yes	No	Neuropathic	grade 3	Advanced	No	No	No	Yes	No	#NULL!	#NULL!	Normal	9.2	High	31	Macrocytic	Negative	No	None	Yes	No	Yes	Yes	No	Yes	No	No	No	Honey	Yes	55	No	#NULL!	56	Discharged
49	45-64	Male	Never	Type 2	7	Less than or 10 years	Unorthodox	No	Spontaneous	50	Yes	Native medication	Both	No	Yes	Ischemic	grade 3	Advanced	No	No	No	Yes	Yes	#NULL!	#NULL!	High	10.9	#NULL!	#NULL!	#NULL!	Positive	No	Moderate	Yes	No	No	No	Yes	No	No	No	#NULL!	Saline	No	#NULL!	Yes	Major	19	Died
72	65 and above	Female	Never	Type 2	22	More than 20	Secondary	No	Traumatic	28	No	Prayer house	Both	Yes	Yes	Neuroischemic	grade 5	Advanced	Yes	Yes	Yes	No	Yes	13	Poor	High	13	High	88	Mixed	Negative	#NULL!	Moderate	Yes	Yes	Yes	No	No	No	No	Yes	Yes	Honey	No	#NULL!	No	#NULL!	2	Died
50	45-64	Female	Never	Type 2	3	Less than or 10 years	Tertiary	No	Traumatic	15	No	Hospital	Dorsal	Yes	No	Neuropathic	grade 2	Early	No	Yes	Yes	Yes	No	8.6	Poor	High	22	Normal	17	#NULL!	Positive	No	None	Yes	No	No	Yes	No	No	No	No	#NULL!	Saline	Yes	38	No	#NULL!	44	Discharged
65	65 and above	Female	Never	Type 2	8	Less than or 10 years	Primary	No	Traumatic	48	Yes	None	Planter	Yes	No	Neuropathic	grade 4	Advanced	Yes	Yes	No	No	No	8.9	Poor	High	13.3	High	76	#NULL!	#NULL!	Yes	Mild	Yes	No	No	No	No	No	No	No	#NULL!	Honey	No	#NULL!	Yes	minor	124	Discharged
60	45-64	Female	Never	Type 2	10	Less than or 10 years	Primary	No	Spontaneous	56	Yes	Self medication	Both	No	Yes	Ischemic	grade 5	Advanced	Yes	Yes	Yes	No	No	6.8	Good	High	10.5	High	123	Macrocytic	Positive	Yes	Moderate	No	No	Yes	Yes	No	No	No	No	No	Saline	No	#NULL!	Yes	Major	9	Died
58	45-64	Male	Ex	Type 2	15	11-20	Secondary	Yes	Spontaneous	42	Yes	Prayer house	Both	Yes	Yes	Neuroischemic	grade 4	Advanced	Yes	No	No	Yes	Yes	#NULL!	#NULL!	Normal	6.3	High	40	Microcytic	#NULL!	No	Moderate	Yes	No	Yes	No	No	No	No	No	No	Honey	No	#NULL!	Yes	Major	63	Died
60	45-64	Female	Never	Type 2	11	11-20	Tertiary	Yes	Spontaneous	16	No	Self medication	Dorsal	No	No	Unclassified	grade 3	Advanced	No	Yes	No	Yes	No	9.3	Poor	High	12.3	#NULL!	#NULL!	Mixed	#NULL!	Yes	None	Yes	No	Yes	No	No	No	No	No	No	Honey	Yes	84	No	#NULL!	90	Discharged
67	65 and above	Female	Never	Type 2	14	11-20	Tertiary	Yes	Spontaneous	23	No	Native medication	Planter	Yes	No	Neuropathic	grade 3	Advanced	No	No	No	No	No	9	Poor	Normal	6.5	High	44	Normochromic	#NULL!	No	None	Yes	No	Yes	Yes	No	No	No	No	No	Honey	Yes	29	No	#NULL!	34	Discharged
40	Less than 45	Male	Never	Type 2	8	Less than or 10 years	Secondary	No	Spontaneous	37	Yes	Self medication	Both	Yes	Yes	Neuroischemic	grade 4	Advanced	Yes	Yes	No	Yes	No	#NULL!	#NULL!	High	11.5	High	38	Microcytic	Negative	No	Mild	No	No	Yes	No	No	No	No	No	No	Saline	No	#NULL!	No	#NULL!	22	DAMA
54	45-64	Female	Never	Type 2	8	Less than or 10 years	Secondary	No	Traumatic	21	No	Hospital	Planter	Yes	Yes	Neuroischemic	grade 2	Early	No	Yes	No	Yes	No	12.3	Poor	Normal	8	High	55	#NULL!	Negative	No	None	No	No	No	No	No	No	No	No	#NULL!	Honey	Yes	68	No	#NULL!	75	Discharged
48	45-64	Male	Never	Type 2	1	Less than or 10 years	Primary	No	Spontaneous	22	No	Native medication	Dorsal	Yes	No	Neuropathic	grade 3	Advanced	No	Yes	No	Yes	No	8.5	Poor	#NULL!	#NULL!	#NULL!	#NULL!	Microcytic	Negative	No	None	Yes	No	Yes	No	No	No	No	Yes	No	Honey	Yes	42	No	#NULL!	49	Discharged
40	Less than 45	Female	Never	Type 2	5	Less than or 10 years	Unorthodox	Yes	Spontaneous	45	Yes	Hospital	Both	Yes	Yes	Neuroischemic	grade 4	Advanced	Yes	Yes	Yes	Yes	Yes	10.8	Poor	Normal	4.3	Normal	18	Microcytic	#NULL!	Yes	#NULL!	No	Yes	Yes	Yes	No	No	No	No	Yes	Saline	No	#NULL!	Yes	Major	72	Discharged
55	45-64	Female	Never	Type 2	2	Less than or 10 years	Secondary	No	Spontaneous	44	Yes	Self medication	Both	No	Yes	Ischemic	grade 4	Advanced	Yes	No	No	No	Yes	11	Poor	Normal	6	High	91	#NULL!	Negative	Yes	Moderate	Yes	No	No	No	No	No	No	No	#NULL!	Saline	No	#NULL!	Yes	Major	88	Discharged
61	45-64	Female	Never	Type 2	5	Less than or 10 years	Primary	No	Spontaneous	43	Yes	Native medication	Dorsal	Yes	Yes	Neuroischemic	grade 3	Advanced	No	Yes	No	Yes	Yes	#NULL!	#NULL!	High	16.2	#NULL!	#NULL!	#NULL!	Positive	Yes	Severe	Yes	No	No	Yes	No	No	No	Yes	#NULL!	Saline	No	#NULL!	No	#NULL!	20	DAMA
57	45-64	Male	Ex	Type 2	10	Less than or 10 years	Secondary	No	Spontaneous	47	Yes	Native medication	Both	Yes	Yes	Neuroischemic	grade 3	Advanced	No	Yes	No	Yes	Yes	7.4	Poor	Normal	6.3	Normal	20	Mixed	#NULL!	No	#NULL!	Yes	No	Yes	Yes	No	No	No	No	No	Honey	No	#NULL!	No	#NULL!	112	Discharged
58	45-64	Female	Never	Type 2	12	11-20	Secondary	Yes	Spontaneous	35	Yes	Hospital	Both	Yes	No	Neuropathic	grade 3	Advanced	No	No	Yes	No	No	9	Poor	Normal	8.8	High	33	#NULL!	Negative	No	None	No	No	No	No	No	No	No	No	#NULL!	Honey	Yes	88	No	#NULL!	104	Discharged
50	45-64	Female	Never	Type 2	6	Less than or 10 years	Unorthodox	No	Spontaneous	39	Yes	Self medication	Dorsal	Yes	No	Neuropathic	grade 5	Advanced	Yes	Yes	No	Yes	Yes	6.8	Good	Normal	9.4	High	59	#NULL!	#NULL!	Yes	None	Yes	No	No	No	No	No	No	No	#NULL!	Honey	No	#NULL!	Yes	Major	78	Discharged
39	Less than 45	Female	Never	Type 2	3	Less than or 10 years	Secondary	No	Traumatic	28	No	Hospital	Planter	No	No	Unclassified	grade 3	Advanced	No	Yes	No	No	No	12.5	Poor	Normal	7.4	High	48	#NULL!	Negative	No	Mild	Yes	No	No	No	No	No	No	No	#NULL!	Honey	No	#NULL!	Yes	minor	50	Discharged
62	45-64	Male	Never	Type 2	10	Less than or 10 years	Primary	No	Spontaneous	60	Yes	Native medication	Planter	Yes	Yes	Neuroischemic	grade 4	Advanced	Yes	Yes	No	Yes	Yes	10.5	Poor	High	11.5	High	131	Microcytic	Positive	Yes	Moderate	Yes	Yes	Yes	Yes	No	Yes	No	Yes	No	Honey	No	#NULL!	Yes	Major	122	Discharged
56	45-64	Female	Ex	Type 2	6	Less than or 10 years	Secondary	Yes	Spontaneous	31	Yes	Hospital	Both	Yes	Yes	Neuroischemic	grade 3	Advanced	No	Yes	No	Yes	No	14	Poor	High	19.2	High	70	#NULL!	Positive	Yes	#NULL!	Yes	Yes	No	Yes	No	No	No	No	#NULL!	Honey	No	#NULL!	No	#NULL!	48	Discharged
54	45-64	Female	Never	Type 2	14	11-20	Tertiary	No	Spontaneous	56	Yes	Native medication	Both	Yes	Yes	Neuroischemic	grade 4	Advanced	Yes	Yes	No	Yes	No	9.8	Poor	Normal	6.5	High	53	Microcytic	#NULL!	No	Moderate	Yes	No	Yes	No	No	No	Yes	No	Yes	Honey	No	#NULL!	Yes	minor	45	Discharged
33	Less than 45	Male	Current	Type 1	10	Less than or 10 years	Unorthodox	No	Traumatic	22	No	Hospital	Planter	Yes	No	Neuropathic	grade 3	Advanced	No	Yes	No	No	No	10.4	Poor	High	16.6	High	105	#NULL!	Negative	Yes	None	No	No	No	No	No	No	No	No	#NULL!	Saline	Yes	60	No	#NULL!	62	Discharged
50	45-64	Female	Never	Type 2	6	Less than or 10 years	Secondary	No	Traumatic	40	Yes	Self medication	Dorsal	Yes	Yes	Neuroischemic	grade 3	Advanced	No	No	No	Yes	No	8	Poor	Normal	5.5	#NULL!	#NULL!	#NULL!	#NULL!	#NULL!	Severe	Yes	No	No	No	Yes	No	No	No	#NULL!	Saline	No	#NULL!	Yes	minor	65	Discharged
71	65 and above	Male	Never	Type 2	11	11-20	Tertiary	Yes	Spontaneous	28	No	Self medication	Dorsal	Yes	Yes	Neuroischemic	grade 2	Early	No	Yes	Yes	Yes	Yes	7.9	Poor	#NULL!	#NULL!	#NULL!	#NULL!	Macrocytic	#NULL!	No	Mild	Yes	No	Yes	Yes	No	No	No	No	Yes	Honey	No	#NULL!	No	#NULL!	83	Discharged
80	65 and above	Female	Never	Type 2	17	11-20	Secondary	No	Spontaneous	35	Yes	Native medication	Both	Yes	Yes	Neuroischemic	grade 5	Advanced	Yes	Yes	Yes	No	Yes	#NULL!	#NULL!	High	17	High	102	Mixed	Positive	#NULL!	Severe	No	Yes	Yes	No	No	No	No	Yes	Yes	Honey	No	#NULL!	No	#NULL!	6	Died
55	45-64	Female	Never	Type 2	3	Less than or 10 years	Secondary	Yes	Traumatic	30	Yes	Hospital	Planter	No	No	Unclassified	grade 2	Early	No	No	No	No	No	7.3	Poor	Normal	4	High	33	#NULL!	Negative	No	None	Yes	No	No	No	No	No	No	No	#NULL!	Honey	Yes	21	No	#NULL!	27	Discharged
49	45-64	Female	Never	Type 2	#NULL!	Less than or 10 years	Primary	No	Spontaneous	68	Yes	Native medication	Planter	Yes	No	Neuropathic	grade 4	Advanced	Yes	Yes	No	Yes	No	8.3	Poor	High	12	High	66	Microcytic	Negative	Yes	None	No	No	Yes	Yes	No	No	No	No	No	Saline	No	#NULL!	Yes	Major	90	Discharged
66	65 and above	Male	Ex	Type 2	#NULL!	Less than or 10 years	Primary	No	Traumatic	58	Yes	Self medication	Planter	Yes	Yes	Neuroischemic	grade 3	Advanced	No	Yes	No	Yes	No	11.6	Poor	High	13	High	45	Mixed	#NULL!	Yes	#NULL!	Yes	No	Yes	No	No	No	No	Yes	No	Honey	No	#NULL!	No	#NULL!	15	DAMA
60	45-64	Male	Current	Type 2	7	Less than or 10 years	Unorthodox	No	Spontaneous	52	Yes	Self medication	Both	Yes	Yes	Neuroischemic	grade 4	Advanced	Yes	Yes	Yes	Yes	No	7.9	Poor	Normal	8	High	63	#NULL!	Positive	#NULL!	Severe	No	No	No	Yes	No	No	No	Yes	#NULL!	Honey	No	#NULL!	Yes	Major	18	Died
53	45-64	Female	Never	Type 2	#NULL!	Less than or 10 years	Secondary	No	Spontaneous	14	No	Native medication	Dorsal	Yes	No	Neuropathic	grade 1	Early	No	Yes	No	No	No	8.8	Poor	Normal	6	High	32	#NULL!	#NULL!	No	None	No	No	No	No	No	No	No	No	#NULL!	Saline	Yes	21	No	#NULL!	25	Discharged
43	Less than 45	Male	Never	Type 2	4	Less than or 10 years	Tertiary	Yes	Traumatic	10	No	Hospital	Planter	Yes	No	Neuropathic	grade 2	Early	No	Yes	No	No	No	7.5	Poor	High	12.3	High	54	#NULL!	#NULL!	No	None	Yes	No	No	No	Yes	No	No	No	#NULL!	Honey	Yes	35	No	#NULL!	40	Discharged
76	65 and above	Female	Never	Type 2	9	Less than or 10 years	Tertiary	Yes	Spontaneous	28	No	Self medication	Planter	Yes	Yes	Neuroischemic	grade 5	Advanced	Yes	Yes	No	No	No	#NULL!	#NULL!	Normal	9	High	23	Microcytic	Positive	#NULL!	Severe	Yes	No	Yes	No	No	No	No	No	No	Saline	No	#NULL!	Yes	Major	48	Discharged
58	45-64	Male	Ex	Type 2	2	Less than or 10 years	Secondary	No	Traumatic	14	No	Hospital	Dorsal	Yes	Yes	Neuroischemic	grade 2	Early	No	Yes	No	Yes	No	11.3	Poor	Normal	6.6	#NULL!	#NULL!	#NULL!	Negative	No	Mild	No	No	No	No	No	No	No	No	#NULL!	Honey	Yes	60	No	#NULL!	66	Discharged
51	45-64	Female	Never	Type 2	#NULL!	Less than or 10 years	Secondary	No	Traumatic	55	Yes	Hospital	Planter	Yes	No	Neuropathic	grade 4	Advanced	Yes	Yes	No	Yes	No	8	Poor	High	10.1	High	78	#NULL!	Negative	Yes	None	No	No	No	No	No	No	No	No	#NULL!	Saline	No	#NULL!	Yes	minor	56	Discharged
63	45-64	Female	Never	Type 2	6	Less than or 10 years	Secondary	No	Spontaneous	50	Yes	Self medication	Planter	Yes	No	Neuropathic	grade 3	Advanced	No	Yes	Yes	No	No	6.6	Good	High	11	High	56	Microcytic	#NULL!	No	Mild	No	No	Yes	No	No	No	No	No	No	Honey	Yes	75	No	#NULL!	76	Discharged
69	65 and above	Male	Never	Type 2	12	11-20	Primary	No	Traumatic	30	Yes	Native medication	Both	Yes	Yes	Neuroischemic	grade 3	Advanced	No	Yes	No	Yes	Yes	9.9	Poor	High	17	High	114	Microcytic	Positive	#NULL!	Moderate	Yes	No	Yes	Yes	No	Yes	Yes	Yes	Yes	Saline	No	#NULL!	Yes	Major	23	Died
40	Less than 45	Female	Never	Type 2	1	Less than or 10 years	Secondary	No	Spontaneous	24	No	Self medication	Dorsal	No	No	Unclassified	grade 2	Early	No	Yes	No	No	No	9.6	Poor	Normal	10	High	66	#NULL!	#NULL!	No	None	No	No	No	No	No	No	No	No	#NULL!	Honey	Yes	35	No	#NULL!	43	Discharged
66	65 and above	Male	Never	Type 2	#NULL!	Less than or 10 years	Primary	No	Spontaneous	48	Yes	Native medication	Both	Yes	Yes	Neuroischemic	grade 4	Advanced	Yes	Yes	No	No	No	#NULL!	#NULL!	High	19.2	#NULL!	#NULL!	#NULL!	#NULL!	No	Moderate	Yes	No	No	No	No	No	No	No	#NULL!	Saline	No	#NULL!	Yes	Major	70	Discharged
75	65 and above	Female	Never	Type 2	17	11-20	Primary	No	Spontaneous	16	No	Self medication	Planter	Yes	No	Neuropathic	grade 1	Early	No	No	Yes	Yes	Yes	#NULL!	#NULL!	Normal	6.5	High	28	Normochromic	Negative	No	Mild	Yes	No	Yes	Yes	No	No	No	No	No	Saline	Yes	30	No	#NULL!	35	Discharged
85	65 and above	Male	Never	Type 2	10	Less than or 10 years	Primary	No	Spontaneous	33	Yes	Native medication	Planter	Yes	Yes	Neuroischemic	grade 2	Early	No	Yes	Yes	No	No	#NULL!	#NULL!	Normal	7	#NULL!	#NULL!	Macrocytic	#NULL!	No	Mild	No	No	Yes	No	No	No	No	Yes	Yes	Saline	No	#NULL!	No	#NULL!	67	Discharged
61	45-64	Male	Never	Type 2	19	11-20	Secondary	No	Spontaneous	31	Yes	Self medication	Planter	Yes	Yes	Neuroischemic	grade 3	Advanced	No	Yes	No	Yes	Yes	13	Poor	Normal	5.5	High	55	Macrocytic	Negative	No	Moderate	No	No	Yes	No	No	No	No	No	No	Saline	No	#NULL!	No	#NULL!	83	Discharged
53	45-64	Male	Never	Type 2	15	11-20	Unorthodox	No	Spontaneous	47	Yes	Self medication	Planter	Yes	Yes	Neuroischemic	grade 3	Advanced	No	Yes	Yes	No	No	11.2	Poor	#NULL!	#NULL!	#NULL!	#NULL!	Mixed	Negative	No	Severe	No	No	Yes	No	No	No	No	No	No	Saline	No	#NULL!	Yes	Major	103	Discharged
60	45-64	Female	Never	Type 2	3	Less than or 10 years	Tertiary	No	Spontaneous	16	No	Prayer house	Both	No	No	Unclassified	grade 4	Advanced	Yes	Yes	Yes	Yes	No	11.2	Poor	High	17	High	71	#NULL!	Positive	No	None	Yes	No	No	No	No	No	No	No	#NULL!	Honey	No	#NULL!	No	#NULL!	68	Discharged
70	65 and above	Male	Never	Type 2	18	11-20	Tertiary	No	Spontaneous	22	No	Self medication	Both	No	Yes	Ischemic	grade 3	Advanced	No	No	Yes	No	No	11	Poor	Normal	4	High	21	#NULL!	Negative	No	#NULL!	No	No	No	No	No	No	No	No	#NULL!	Saline	No	#NULL!	No	#NULL!	44	Discharged
45	45-64	Male	Ex	Type 2	15	11-20	Primary	No	Spontaneous	46	Yes	Self medication	Both	Yes	No	Neuropathic	grade 3	Advanced	No	No	Yes	No	No	8.8	Poor	High	12	High	34	Microcytic	#NULL!	No	None	No	No	Yes	No	No	No	No	No	Yes	Honey	Yes	41	No	#NULL!	47	Discharged
50	45-64	Male	Never	Type 2	10	Less than or 10 years	Unorthodox	No	Spontaneous	36	Yes	Native medication	Dorsal	No	Yes	Ischemic	grade 4	Advanced	Yes	Yes	No	No	No	9.8	Poor	High	13	Normal	16	#NULL!	#NULL!	No	Moderate	No	No	No	No	No	No	No	No	#NULL!	Saline	No	#NULL!	Yes	minor	50	Discharged
47	45-64	Male	Never	Type 2	6	Less than or 10 years	Unorthodox	No	Spontaneous	55	Yes	Self medication	Both	No	No	Unclassified	grade 5	Advanced	Yes	No	No	No	No	9	Poor	Normal	8	High	77	Microcytic	#NULL!	No	None	No	No	Yes	No	No	No	No	No	Yes	Saline	No	#NULL!	No	#NULL!	6	Died
55	45-64	Female	Never	Type 2	#NULL!	Less than or 10 years	Tertiary	No	Spontaneous	15	No	Native medication	Dorsal	Yes	No	Neuropathic	grade 4	Advanced	Yes	Yes	No	No	No	10	Poor	Normal	6	#NULL!	#NULL!	Macrocytic	Negative	No	None	Yes	No	Yes	No	No	No	No	No	No	Saline	Yes	39	No	#NULL!	40	Discharged
55	45-64	Male	Never	Type 2	17	11-20	Secondary	No	Spontaneous	27	No	Self medication	Both	Yes	No	Neuropathic	grade 5	Advanced	Yes	Yes	Yes	No	No	#NULL!	#NULL!	High	12.3	High	65	#NULL!	Negative	No	None	Yes	No	No	No	No	No	No	No	#NULL!	Saline	No	#NULL!	Yes	Major	33	Discharged
55	45-64	Female	Never	Type 2	1	Less than or 10 years	Secondary	No	Spontaneous	90	Yes	Native medication	Both	Yes	No	Neuropathic	grade 5	Advanced	Yes	Yes	No	No	Yes	11	Poor	Normal	9	High	44	#NULL!	#NULL!	No	Mild	No	No	No	No	No	No	No	No	#NULL!	Saline	No	#NULL!	Yes	minor	60	Discharged
60	45-64	Female	Never	Type 2	8	Less than or 10 years	Primary	No	Spontaneous	51	Yes	Native medication	Dorsal	No	Yes	Ischemic	grade 5	Advanced	Yes	Yes	Yes	No	No	#NULL!	#NULL!	High	19.2	#NULL!	#NULL!	#NULL!	#NULL!	No	Moderate	Yes	No	No	No	No	No	No	No	#NULL!	Honey	No	#NULL!	Yes	Major	30	Discharged
62	45-64	Male	Never	Type 2	20	11-20	Tertiary	No	Spontaneous	44	Yes	Self medication	Dorsal	No	Yes	Ischemic	grade 5	Advanced	Yes	Yes	Yes	No	Yes	9.9	Poor	High	16.7	High	129	Mixed	Negative	Yes	#NULL!	Yes	No	Yes	No	No	No	No	No	Yes	Saline	No	#NULL!	Yes	Major	42	Discharged
55	45-64	Male	Never	Type 2	3	Less than or 10 years	Primary	No	Spontaneous	50	Yes	Self medication	Planter	No	No	Unclassified	grade 4	Advanced	Yes	No	No	No	Yes	9	Poor	High	11	High	86	Microcytic	Negative	Yes	None	No	No	Yes	No	No	No	No	No	Yes	Saline	No	#NULL!	Yes	Major	64	Discharged
44	Less than 45	Male	Never	Type 2	14	11-20	Unorthodox	No	Spontaneous	120	Yes	Prayer house	Dorsal	No	Yes	Ischemic	grade 4	Advanced	Yes	No	No	No	No	14	Poor	Normal	7.5	High	22	Macrocytic	Positive	No	#NULL!	Yes	No	Yes	No	No	No	No	No	Yes	Saline	No	#NULL!	Yes	minor	21	Discharged
40	Less than 45	Male	Never	Type 2	9	Less than or 10 years	Tertiary	No	Spontaneous	32	Yes	Self medication	Planter	Yes	No	Neuropathic	grade 1	Early	No	No	Yes	No	No	12	Poor	#NULL!	#NULL!	High	36	Microcytic	Negative	No	None	No	No	Yes	No	No	No	No	No	No	Honey	Yes	32	No	#NULL!	36	Discharged
29	Less than 45	Female	Never	Type 1	11	11-20	Secondary	No	Spontaneous	34	Yes	Self medication	Planter	Yes	No	Neuropathic	grade 3	Advanced	No	Yes	No	No	No	11	Poor	High	21.1	High	28	#NULL!	#NULL!	Yes	Mild	No	No	No	No	No	No	No	No	#NULL!	Saline	No	#NULL!	No	#NULL!	59	Discharged
45	45-64	Male	Never	Type 2	17	11-20	Primary	No	Spontaneous	14	No	Native medication	Planter	No	Yes	Ischemic	grade 4	Advanced	Yes	Yes	Yes	No	No	10	Poor	Normal	4	High	71	#NULL!	Positive	No	Mild	Yes	No	No	No	No	No	No	No	#NULL!	Saline	No	#NULL!	No	#NULL!	14	Died
55	45-64	Male	Never	Type 2	17	11-20	Primary	No	Spontaneous	60	Yes	Self medication	Planter	No	Yes	Ischemic	grade 5	Advanced	Yes	Yes	No	No	No	9	Poor	Normal	10	High	77	Microcytic	#NULL!	Yes	Severe	Yes	No	Yes	No	No	No	No	No	Yes	Saline	No	#NULL!	Yes	Major	38	Discharged
70	65 and above	Male	Never	Type 2	6	Less than or 10 years	Tertiary	No	Spontaneous	21	No	Self medication	Dorsal	No	No	Unclassified	grade 3	Advanced	No	Yes	No	No	Yes	6.9	Good	High	13	High	46	#NULL!	Negative	No	Mild	Yes	No	No	No	No	No	No	No	#NULL!	Saline	No	#NULL!	No	#NULL!	61	Died
50	45-64	Male	Never	Type 2	#NULL!	Less than or 10 years	Primary	No	Spontaneous	36	Yes	Prayer house	Planter	No	Yes	Ischemic	grade 5	Advanced	Yes	No	No	Yes	No	12	Poor	Normal	8	High	80	#NULL!	Negative	No	Moderate	No	No	No	Yes	No	No	No	No	#NULL!	Honey	No	#NULL!	Yes	Major	77	Died
53	45-64	Male	Never	Type 2	13	11-20	Tertiary	No	Spontaneous	21	No	Native medication	Dorsal	Yes	No	Neuropathic	grade 4	Advanced	Yes	Yes	Yes	No	Yes	10	Poor	Normal	6	#NULL!	#NULL!	Microcytic	Negative	Yes	None	No	No	Yes	No	No	No	No	Yes	Yes	Honey	No	#NULL!	No	#NULL!	51	Died
45	45-64	Female	Never	Type 2	4	Less than or 10 years	Secondary	No	Spontaneous	45	Yes	Prayer house	Both	Yes	Yes	Neuroischemic	grade 5	Advanced	Yes	Yes	Yes	No	Yes	9.9	Poor	High	12.3	High	65	Macrocytic	Positive	Yes	Mild	Yes	Yes	Yes	Yes	No	No	No	Yes	No	Honey	No	#NULL!	Yes	Major	43	Died
30	Less than 45	Female	Never	Type 2	#NULL!	Less than or 10 years	Primary	No	Spontaneous	49	Yes	Self medication	Planter	Yes	No	Neuropathic	grade 5	Advanced	Yes	Yes	No	No	Yes	8.8	Poor	Normal	9	High	44	#NULL!	Negative	No	Mild	Yes	No	No	Yes	No	No	No	No	#NULL!	Saline	No	#NULL!	Yes	Major	11	Died
60	45-64	Female	Never	Type 2	15	11-20	Primary	No	Spontaneous	25	No	Native medication	Planter	Yes	Yes	Neuroischemic	grade 5	Advanced	Yes	Yes	Yes	No	No	12	Poor	High	19.2	High	116	#NULL!	Positive	No	#NULL!	No	No	No	Yes	No	No	No	No	#NULL!	Saline	No	#NULL!	No	#NULL!	4	Died
40	Less than 45	Male	Never	Type 2	#NULL!	Less than or 10 years	Tertiary	No	Spontaneous	14	No	Self medication	Dorsal	No	No	Unclassified	grade 2	Early	No	No	No	No	No	8	Poor	Normal	6.5	High	33	Microcytic	Positive	No	None	No	No	Yes	No	No	No	No	No	No	Honey	Yes	30	No	#NULL!	31	Discharged
50	45-64	Female	Never	Type 2	5	Less than or 10 years	Unorthodox	No	Spontaneous	42	Yes	Prayer house	Dorsal	No	Yes	Ischemic	grade 4	Advanced	Yes	Yes	Yes	No	No	7	Poor	High	17.3	High	122	Microcytic	#NULL!	Yes	Moderate	Yes	Yes	Yes	Yes	No	No	No	No	Yes	Saline	No	#NULL!	Yes	Major	60	Discharged
38	Less than 45	Female	Never	Type 2	9	Less than or 10 years	Primary	No	Spontaneous	60	Yes	Native medication	Planter	Yes	No	Neuropathic	grade 3	Advanced	No	Yes	No	No	No	9	Poor	High	10.8	High	98	#NULL!	Negative	Yes	None	No	No	No	No	No	No	No	No	#NULL!	Honey	No	#NULL!	Yes	minor	58	Discharged
75	65 and above	Female	Never	Type 2	#NULL!	Less than or 10 years	Tertiary	No	Spontaneous	60	Yes	Self medication	Both	No	No	Unclassified	grade 3	Advanced	No	Yes	No	No	No	11	Poor	#NULL!	#NULL!	#NULL!	#NULL!	#NULL!	Negative	Yes	None	Yes	No	No	No	No	No	No	No	#NULL!	Saline	No	#NULL!	No	#NULL!	32	Died
60	45-64	Female	Never	Type 2	11	11-20	Tertiary	No	Spontaneous	60	Yes	Self medication	Dorsal	Yes	No	Neuropathic	grade 4	Advanced	Yes	No	No	No	No	10	Poor	High	17	High	21	#NULL!	Negative	No	None	No	No	No	Yes	No	No	No	No	#NULL!	Saline	No	#NULL!	No	#NULL!	16	Died
47	45-64	Male	Never	Type 2	3	Less than or 10 years	Tertiary	No	Spontaneous	14	No	Self medication	Dorsal	Yes	No	Neuropathic	grade 5	Advanced	Yes	No	No	No	No	7	Poor	Normal	9	High	34	#NULL!	Positive	No	None	Yes	No	No	No	No	No	No	No	#NULL!	Saline	No	#NULL!	No	#NULL!	3	Died
80	65 and above	Female	Never	Type 2	#NULL!	Less than or 10 years	Secondary	No	Spontaneous	240	Yes	Prayer house	Planter	Yes	No	Neuropathic	grade 4	Advanced	Yes	Yes	No	No	No	8.4	Poor	Normal	9	High	77	#NULL!	Positive	No	Mild	No	No	No	No	No	No	No	No	#NULL!	Honey	No	#NULL!	No	#NULL!	4	Died
25	Less than 45	Female	Never	Type 2	#NULL!	Less than or 10 years	Secondary	No	Spontaneous	60	Yes	Native medication	Planter	Yes	No	Neuropathic	grade 3	Advanced	No	No	No	No	No	14	Poor	High	13	#NULL!	#NULL!	Microcytic	#NULL!	Yes	#NULL!	No	No	Yes	No	Yes	No	Yes	No	Yes	Saline	No	#NULL!	Yes	minor	90	Discharged
53	45-64	Male	Never	Type 2	10	Less than or 10 years	Primary	No	Spontaneous	36	Yes	Self medication	Dorsal	No	No	Ischemic	grade 3	Advanced	No	Yes	No	Yes	No	9.2	Poor	Normal	8	High	49	Mixed	Negative	No	Mild	No	No	Yes	No	No	No	No	No	No	Saline	No	#NULL!	No	#NULL!	2	Died
60	45-64	Female	Never	Type 2	3	Less than or 10 years	Tertiary	No	Spontaneous	28	No	Native medication	Planter	Yes	No	Neuropathic	grade 5	Advanced	Yes	Yes	Yes	No	Yes	10.2	Poor	Normal	6	#NULL!	#NULL!	#NULL!	Negative	No	None	Yes	Yes	No	No	No	No	No	No	#NULL!	Saline	No	#NULL!	No	#NULL!	4	Died
49	45-64	Male	Never	Type 2	10	Less than or 10 years	Primary	No	Spontaneous	60	Yes	Native medication	Planter	No	No	Unclassified	grade 4	Advanced	Yes	Yes	Yes	No	No	9.7	Poor	High	12.3	High	44	Mixed	Positive	No	Mild	No	Yes	Yes	Yes	Yes	Yes	No	No	Yes	Saline	No	#NULL!	Yes	minor	15	Died
50	45-64	Male	Never	Type 2	20	11-20	Primary	No	Spontaneous	30	Yes	Self medication	Planter	Yes	Yes	Neuroischemic	grade 2	Early	No	Yes	No	No	No	#NULL!	#NULL!	High	10.2	High	37	#NULL!	Negative	No	#NULL!	Yes	Yes	No	No	No	No	No	No	#NULL!	Saline	Yes	64	No	#NULL!	65	Discharged
55	45-64	Female	Never	Type 2	#NULL!	Less than or 10 years	Primary	No	Spontaneous	30	Yes	Native medication	Planter	No	Yes	Ischemic	grade 4	Advanced	Yes	Yes	No	No	No	14	Poor	High	11.8	High	124	#NULL!	Negative	Yes	Mild	Yes	Yes	No	No	No	No	No	Yes	#NULL!	Saline	No	#NULL!	No	#NULL!	70	Discharged
45	45-64	Male	Current	Type 2	8	Less than or 10 years	Primary	No	Spontaneous	9	No	Self medication	Planter	No	No	Unclassified	grade 3	Advanced	No	No	Yes	No	No	6.8	Good	High	12	High	47	#NULL!	#NULL!	No	None	Yes	No	No	No	No	No	No	No	#NULL!	Saline	Yes	44	No	#NULL!	46	Discharged
53	45-64	Male	Never	Type 2	15	11-20	Primary	No	Spontaneous	48	Yes	Self medication	Planter	Yes	Yes	Neuroischemic	grade 3	Advanced	No	No	Yes	Yes	No	11	Poor	High	14	High	90	Normochromic	Negative	Yes	Moderate	No	No	Yes	No	No	No	No	No	No	Honey	No	#NULL!	Yes	Major	60	Discharged
70	65 and above	Male	Never	Type 2	8	Less than or 10 years	Primary	No	Spontaneous	21	No	Native medication	Planter	Yes	Yes	Neuroischemic	grade 3	Advanced	No	Yes	Yes	No	No	10	Poor	High	19.2	High	56	#NULL!	Positive	No	Mild	Yes	Yes	No	No	No	No	No	No	#NULL!	Saline	No	#NULL!	No	#NULL!	90	Discharged
50	45-64	Female	Never	Type 2	8	Less than or 10 years	Tertiary	No	Spontaneous	35	Yes	Native medication	Dorsal	No	Yes	Ischemic	grade 4	Advanced	Yes	Yes	No	Yes	No	12	Poor	Normal	6.5	#NULL!	#NULL!	#NULL!	Negative	No	Mild	Yes	Yes	No	Yes	No	No	No	No	#NULL!	Saline	No	#NULL!	No	#NULL!	101	Discharged
34	Less than 45	Male	Never	Type 1	13	11-20	Unorthodox	No	Spontaneous	35	Yes	Self medication	Dorsal	Yes	Yes	Neuroischemic	grade 4	Advanced	Yes	No	No	No	No	8	Poor	Normal	7	#NULL!	#NULL!	Microcytic	#NULL!	Yes	Moderate	No	No	Yes	No	No	No	No	No	Yes	Saline	No	#NULL!	Yes	minor	52	Discharged
60	45-64	Female	Never	Type 2	8	Less than or 10 years	Unorthodox	No	Spontaneous	23	No	Self medication	Dorsal	Yes	Yes	Neuroischemic	grade 4	Advanced	Yes	Yes	Yes	No	No	12	Poor	High	11	High	121	Microcytic	Negative	Yes	Moderate	Yes	Yes	Yes	No	No	No	No	No	No	Saline	No	#NULL!	Yes	Major	37	Discharged
73	65 and above	Male	Never	Type 2	3	Less than or 10 years	Primary	No	Spontaneous	24	No	Native medication	Both	No	No	Unclassified	grade 3	Advanced	No	Yes	Yes	No	No	10	Poor	High	15.5	High	104	#NULL!	#NULL!	No	None	No	No	No	No	No	No	No	No	#NULL!	Saline	Yes	51	No	#NULL!	57	Discharged
65	65 and above	Male	Never	Type 2	5	Less than or 10 years	Primary	No	Spontaneous	33	Yes	Self medication	Planter	No	Yes	Neuroischemic	grade 4	Advanced	Yes	No	No	No	No	8.8	Poor	High	17	High	77	#NULL!	Negative	Yes	Mild	Yes	Yes	No	Yes	No	No	Yes	No	#NULL!	Honey	No	#NULL!	No	#NULL!	59	Discharged
45	45-64	Male	Never	Type 2	2	Less than or 10 years	Primary	No	Spontaneous	60	Yes	Native medication	Planter	Yes	Yes	Neuroischemic	grade 4	Advanced	Yes	Yes	Yes	No	No	13.2	Poor	High	14	High	53	#NULL!	Negative	No	Mild	Yes	Yes	No	Yes	Yes	No	Yes	No	#NULL!	Saline	Yes	63	No	#NULL!	66	Discharged
43	Less than 45	Male	Ex	Type 2	2	Less than or 10 years	Primary	No	Spontaneous	21	No	Self medication	Planter	No	No	Unclassified	grade 4	Advanced	Yes	Yes	No	No	No	11.1	Poor	High	12	High	49	#NULL!	Positive	No	None	No	No	No	No	No	No	No	No	#NULL!	Saline	Yes	35	No	#NULL!	36	Discharged
47	45-64	Male	Ex	Type 2	9	Less than or 10 years	Tertiary	No	Spontaneous	60	Yes	Native medication	Dorsal	No	Yes	Ischemic	grade 5	Advanced	Yes	Yes	No	Yes	No	8	Poor	High	13	High	65	Mixed	Negative	No	Moderate	No	No	Yes	No	No	No	No	No	Yes	Saline	No	#NULL!	No	#NULL!	4	Died
47	45-64	Female	Never	Type 2	6	Less than or 10 years	Secondary	No	Spontaneous	56	Yes	Self medication	Dorsal	Yes	No	Neuropathic	grade 3	Advanced	No	Yes	Yes	Yes	No	7	Poor	Normal	8	High	44	#NULL!	#NULL!	No	Mild	Yes	No	No	Yes	Yes	No	No	No	#NULL!	Saline	No	#NULL!	Yes	Major	56	Discharged
60	45-64	Male	Never	Type 2	16	11-20	Secondary	No	Spontaneous	14	No	Prayer house	Dorsal	No	Yes	Ischemic	grade 4	Advanced	Yes	Yes	No	No	No	9	Poor	High	19.2	High	116	Microcytic	Positive	No	Mild	No	No	Yes	Yes	Yes	No	No	No	Yes	Saline	No	#NULL!	No	#NULL!	20	Died
55	45-64	Male	Never	Type 2	12	11-20	Secondary	No	Spontaneous	41	Yes	Prayer house	Planter	Yes	Yes	Neuroischemic	grade 3	Advanced	No	Yes	Yes	No	No	11	Poor	Normal	6.5	High	99	Microcytic	Negative	Yes	Severe	Yes	Yes	Yes	Yes	No	No	No	No	No	Saline	No	#NULL!	Yes	Major	68	Discharged
35	Less than 45	Male	Never	Type 1	17	11-20	Tertiary	No	Spontaneous	28	No	Prayer house	Planter	Yes	No	Neuropathic	grade 3	Advanced	No	Yes	Yes	No	No	14	Poor	Normal	7	#NULL!	#NULL!	#NULL!	Negative	Yes	None	No	No	No	No	No	No	No	No	#NULL!	Saline	No	#NULL!	No	#NULL!	65	Discharged
49	45-64	Male	Never	Type 2	16	11-20	Tertiary	No	Spontaneous	21	No	Self medication	Dorsal	No	Yes	Ischemic	grade 3	Advanced	No	Yes	No	No	No	7	Poor	High	12	High	88	Mixed	Negative	Yes	Mild	No	No	Yes	No	No	No	No	No	Yes	Saline	No	#NULL!	No	#NULL!	54	Discharged
53	45-64	Male	Never	Type 2	8	Less than or 10 years	Tertiary	No	Spontaneous	28	No	Prayer house	Both	No	Yes	Ischemic	grade 4	Advanced	Yes	Yes	No	No	No	8.4	Poor	#NULL!	#NULL!	High	56	Macrocytic	Negative	No	Mild	No	No	Yes	No	No	No	No	No	Yes	Saline	No	#NULL!	No	#NULL!	109	Discharged
66	65 and above	Male	Never	Type 2	#NULL!	Less than or 10 years	Primary	No	Spontaneous	6	No	Self medication	Dorsal	Yes	No	Neuropathic	grade 1	Early	No	No	No	No	No	14	Poor	High	14	High	70	Microcytic	Positive	No	None	No	No	Yes	No	No	No	No	No	Yes	Saline	Yes	19	No	#NULL!	21	Discharged
45	45-64	Male	Never	Type 2	#NULL!	Less than or 10 years	Primary	No	Spontaneous	11	No	Prayer house	Planter	Yes	No	Neuropathic	grade 2	Early	No	Yes	No	No	No	9.2	Poor	Normal	4	Normal	18	Microcytic	Negative	No	None	No	No	Yes	No	Yes	No	No	No	No	Saline	Yes	49	No	#NULL!	56	Discharged
85	65 and above	Male	Never	Type 2	10	Less than or 10 years	Primary	No	Spontaneous	63	Yes	Native medication	Planter	No	Yes	Ischemic	grade 4	Advanced	Yes	Yes	Yes	No	No	10.2	Poor	High	12	#NULL!	#NULL!	Mixed	#NULL!	Yes	Severe	No	No	Yes	No	No	No	No	No	No	Saline	No	#NULL!	Yes	Major	64	Discharged
66	65 and above	Female	Never	Type 2	20	11-20	Tertiary	No	Spontaneous	14	No	Self medication	Dorsal	Yes	Yes	Neuroischemic	grade 2	Early	No	Yes	Yes	Yes	No	9.7	Poor	High	13	High	87	Normochromic	#NULL!	Yes	Mild	Yes	Yes	Yes	Yes	No	No	No	No	No	Saline	No	#NULL!	No	#NULL!	94	Discharged
55	45-64	Male	Never	Type 2	5	Less than or 10 years	Tertiary	No	Spontaneous	21	No	Prayer house	Planter	No	No	Unclassified	grade 3	Advanced	No	Yes	No	No	No	#NULL!	#NULL!	Normal	8	High	59	Normochromic	Negative	No	None	Yes	No	Yes	No	No	No	No	No	No	Saline	No	#NULL!	No	#NULL!	68	Discharged
72	65 and above	Male	Ex	Type 2	2	Less than or 10 years	Primary	No	Spontaneous	21	No	Native medication	Dorsal	Yes	No	Neuropathic	grade 2	Early	No	Yes	No	Yes	No	12	Poor	Normal	6	High	61	Microcytic	Negative	#NULL!	Mild	No	No	Yes	Yes	No	No	No	No	Yes	Saline	Yes	51	No	#NULL!	56	Discharged
56	45-64	Male	Never	Type 2	20	11-20	Tertiary	Yes	Spontaneous	40	Yes	Self medication	Dorsal	No	Yes	Ischemic	grade 2	Early	No	Yes	No	No	Yes	#NULL!	#NULL!	High	12.3	High	55	#NULL!	Negative	No	Mild	Yes	No	No	No	Yes	No	No	Yes	#NULL!	Saline	Yes	53	No	#NULL!	56	Discharged
71	65 and above	Male	Never	Type 2	12	11-20	Secondary	No	Spontaneous	30	Yes	Prayer house	Planter	Yes	No	Neuropathic	grade 4	Advanced	Yes	Yes	No	No	No	7.7	Poor	Normal	9	High	70	#NULL!	#NULL!	No	Mild	Yes	No	No	No	No	No	No	No	#NULL!	Honey	Yes	70	No	#NULL!	78	Discharged
38	Less than 45	Male	Never	Type 2	2	Less than or 10 years	Tertiary	Yes	Traumatic	30	Yes	Hospital	Planter	Yes	Yes	Neuroischemic	grade 4	Advanced	Yes	No	No	Yes	No	7.9	Poor	Normal	6.1	High	34	Microcytic	Negative	No	None	No	No	Yes	No	Yes	No	No	No	No	Saline	Yes	80	No	#NULL!	81	Discharged
55	45-64	Female	Never	Type 2	30	More than 20	Secondary	Yes	Traumatic	26	No	Hospital	Both	Yes	No	Neuropathic	grade 4	Advanced	Yes	Yes	Yes	No	Yes	8.9	Poor	High	13.8	High	62	#NULL!	Negative	No	#NULL!	Yes	No	No	Yes	No	No	No	No	#NULL!	Honey	Yes	49	No	#NULL!	55	Discharged
60	45-64	Female	Never	Type 2	12	11-20	Tertiary	No	Spontaneous	30	Yes	Self medication	Dorsal	Yes	No	Neuropathic	grade 4	Advanced	Yes	Yes	No	Yes	No	9	Poor	High	25.7	#NULL!	#NULL!	Microcytic	Positive	No	None	Yes	No	Yes	No	No	Yes	No	No	Yes	Saline	No	#NULL!	No	#NULL!	31	Died
71	65 and above	Female	Never	Type 2	4	Less than or 10 years	Primary	No	Spontaneous	365	Yes	Self medication	Dorsal	Yes	Yes	Neuroischemic	grade 5	Advanced	Yes	Yes	No	No	Yes	10.5	Poor	High	15.82	High	138	Microcytic	Negative	#NULL!	Moderate	Yes	No	Yes	No	No	Yes	No	No	No	Saline	No	#NULL!	Yes	Major	55	Discharged
49	45-64	Female	Never	Type 2	2	Less than or 10 years	Primary	No	Traumatic	70	Yes	Hospital	Both	No	Yes	Ischemic	grade 5	Advanced	Yes	Yes	No	Yes	Yes	#NULL!	#NULL!	High	32.5	#NULL!	#NULL!	Microcytic	Negative	No	Severe	Yes	No	Yes	No	Yes	No	No	No	No	Saline	No	#NULL!	No	#NULL!	1	Died
73	65 and above	Male	Never	Type 2	18	11-20	Primary	No	Traumatic	42	Yes	Self medication	Dorsal	No	Yes	Ischemic	grade 4	Advanced	Yes	Yes	No	Yes	No	11	Poor	High	13.1	High	120	Macrocytic	#NULL!	#NULL!	Mild	No	No	Yes	No	No	No	No	No	Yes	Saline	No	#NULL!	No	#NULL!	30	Died
58	45-64	Male	Never	Type 2	10	Less than or 10 years	Primary	No	Spontaneous	26	No	Self medication	Dorsal	No	Yes	Ischemic	grade 5	Advanced	Yes	Yes	Yes	Yes	No	10	Poor	High	13.9	High	52	Mixed	Negative	#NULL!	Moderate	Yes	No	Yes	No	No	No	No	No	No	Saline	No	#NULL!	Yes	Major	60	Discharged
63	45-64	Male	Never	Type 2	#NULL!	Less than or 10 years	Tertiary	Yes	Traumatic	37	Yes	Hospital	Both	Yes	No	Neuropathic	grade 3	Advanced	No	No	Yes	No	No	9	Poor	High	12.9	High	34	#NULL!	Negative	No	None	Yes	No	No	No	No	No	No	No	#NULL!	Saline	No	#NULL!	No	#NULL!	67	Discharged
71	65 and above	Male	Never	Type 2	1	Less than or 10 years	Tertiary	Yes	Spontaneous	14	No	Self medication	Dorsal	Yes	No	Neuropathic	grade 4	Advanced	Yes	Yes	No	No	No	8	Poor	High	20.23	Normal	9	Microcytic	Positive	No	None	No	No	Yes	No	No	No	No	Yes	No	Saline	Yes	41	No	#NULL!	48	Discharged
48	45-64	Female	Never	Type 2	#NULL!	Less than or 10 years	Secondary	Yes	Traumatic	23	No	Hospital	Both	No	Yes	Ischemic	grade 3	Advanced	No	Yes	No	Yes	Yes	12	Poor	Normal	6.2	Normal	19	#NULL!	Negative	No	Mild	No	No	No	No	Yes	No	No	No	#NULL!	Saline	Yes	80	No	#NULL!	91	Discharged
74	65 and above	Female	Never	Type 2	12	11-20	Primary	No	Spontaneous	90	Yes	Self medication	Planter	Yes	Yes	Neuroischemic	grade 4	Advanced	Yes	Yes	Yes	No	No	10	Poor	High	22.67	High	33	#NULL!	#NULL!	No	Moderate	Yes	No	No	No	Yes	No	No	No	#NULL!	Saline	No	#NULL!	No	#NULL!	13	Died
58	45-64	Female	Never	Type 2	6	Less than or 10 years	Primary	No	Traumatic	60	Yes	Native medication	Both	No	Yes	Ischemic	grade 5	Advanced	Yes	Yes	No	No	No	8.8	Poor	High	28.33	High	115	Microcytic	Negative	No	Moderate	Yes	No	Yes	No	No	No	No	No	No	Saline	No	#NULL!	No	#NULL!	15	Died
50	45-64	Female	Never	Type 2	2	Less than or 10 years	Unorthodox	No	Traumatic	56	Yes	Hospital	Planter	Yes	Yes	Neuroischemic	grade 3	Advanced	No	No	Yes	Yes	Yes	7.1	Poor	High	11.24	High	43	Microcytic	Negative	No	Mild	No	No	Yes	No	No	No	No	Yes	No	Saline	No	#NULL!	No	#NULL!	99	Discharged
48	45-64	Male	Never	Type 2	#NULL!	Less than or 10 years	Unorthodox	No	Spontaneous	30	Yes	Self medication	Dorsal	Yes	No	Neuropathic	grade 2	Early	No	Yes	No	Yes	Yes	9.9	Poor	Normal	8	High	29	#NULL!	#NULL!	No	#NULL!	No	No	No	Yes	No	No	No	No	#NULL!	Saline	Yes	51	No	#NULL!	55	Discharged
57	45-64	Female	Never	Type 2	5	Less than or 10 years	Primary	No	Spontaneous	33	Yes	Native medication	Both	Yes	No	Neuropathic	grade 1	Early	No	Yes	No	Yes	#NULL!	8	Poor	High	14.3	High	150	Microcytic	Negative	#NULL!	#NULL!	No	No	Yes	No	No	No	No	No	Yes	Saline	No	#NULL!	No	#NULL!	29	DAMA
51	45-64	Female	Never	Type 2	2	Less than or 10 years	Primary	No	Spontaneous	29	Yes	Self medication	Dorsal	Yes	Yes	Neuroischemic	grade 3	Advanced	No	Yes	No	Yes	No	7	Poor	High	12.93	High	58	Macrocytic	#NULL!	No	Moderate	No	No	Yes	No	No	No	No	No	No	Saline	No	#NULL!	No	#NULL!	24	DAMA
45	45-64	Female	Never	Type 2	1.6	Less than or 10 years	Secondary	Yes	Traumatic	10	No	Hospital	Dorsal	Yes	Yes	Neuroischemic	grade 4	Advanced	Yes	Yes	No	Yes	No	9	Poor	High	13.1	High	43	Microcytic	Positive	No	Mild	No	No	Yes	No	Yes	No	No	No	No	Saline	No	#NULL!	No	#NULL!	54	Discharged
45	45-64	Female	Never	Type 2	3	Less than or 10 years	Secondary	No	Spontaneous	42	Yes	Self medication	Planter	Yes	Yes	Neuroischemic	grade 4	Advanced	Yes	Yes	No	Yes	No	11	Poor	#NULL!	#NULL!	#NULL!	#NULL!	Mixed	#NULL!	#NULL!	Severe	No	No	Yes	No	Yes	No	Yes	No	Yes	Saline	No	#NULL!	No	#NULL!	11	Died
58	45-64	Male	Never	Type 2	13	11-20	Secondary	Yes	Spontaneous	50	Yes	Prayer house	Both	Yes	Yes	Neuroischemic	grade 5	Advanced	Yes	Yes	Yes	No	Yes	10.5	Poor	High	16.8	High	100	Macrocytic	Positive	Yes	Moderate	Yes	No	Yes	No	No	No	No	Yes	No	Saline	No	#NULL!	Yes	Major	29	Died
45	45-64	Female	Never	Type 2	6	Less than or 10 years	Tertiary	No	Spontaneous	42	Yes	Self medication	Planter	No	No	Unclassified	grade 3	Advanced	No	No	Yes	Yes	No	7	Poor	High	12	High	50	Microcytic	Positive	No	Mild	Yes	No	Yes	No	Yes	No	No	No	Yes	Honey	No	#NULL!	No	#NULL!	50	Discharged
53	45-64	Male	Never	Type 2	7	Less than or 10 years	Secondary	No	Traumatic	365	Yes	None	Planter	Yes	Yes	Neuroischemic	grade 5	Advanced	Yes	Yes	No	Yes	No	8.4	Poor	High	12.58	High	105	Microcytic	#NULL!	Yes	Moderate	No	Yes	Yes	No	Yes	No	No	No	Yes	Saline	No	#NULL!	Yes	Major	62	Discharged
63	45-64	Female	Never	Type 2	5	Less than or 10 years	Tertiary	No	Spontaneous	30	Yes	Self medication	Dorsal	Yes	No	Neuropathic	grade 3	Advanced	No	Yes	No	No	Yes	11	Poor	High	11.72	High	62	Microcytic	#NULL!	No	None	Yes	No	Yes	No	No	No	No	No	No	Saline	Yes	45	No	#NULL!	47	Discharged
48	45-64	Female	Never	Type 2	1	Less than or 10 years	Tertiary	No	Spontaneous	49	Yes	Self medication	Dorsal	Yes	Yes	Neuroischemic	grade 4	Advanced	Yes	Yes	No	Yes	No	9.2	Poor	High	11.5	High	82	Microcytic	Negative	No	Mild	No	No	Yes	No	No	No	No	No	No	Saline	No	#NULL!	No	#NULL!	51	Discharged
56	45-64	Male	Ex	Type 2	7	Less than or 10 years	Tertiary	No	Spontaneous	28	No	Native medication	Planter	Yes	No	Neuropathic	grade 4	Advanced	Yes	Yes	No	Yes	Yes	10.2	Poor	High	19.8	High	125	#NULL!	#NULL!	Yes	None	Yes	No	No	No	Yes	No	No	Yes	#NULL!	Saline	No	#NULL!	No	#NULL!	21	Died
73	65 and above	Male	Never	Type 2	20	11-20	Tertiary	No	Traumatic	42	Yes	Hospital	Dorsal	Yes	Yes	Neuroischemic	grade 5	Advanced	Yes	Yes	No	Yes	Yes	9.7	Poor	High	13.1	High	42	Mixed	Positive	No	Moderate	No	No	Yes	No	No	No	No	No	No	Saline	No	#NULL!	No	#NULL!	2	Died
65	65 and above	Female	Never	Type 2	#NULL!	Less than or 10 years	Primary	No	Spontaneous	40	Yes	Self medication	Both	Yes	Yes	Neuroischemic	grade 4	Advanced	Yes	Yes	No	Yes	Yes	14	Poor	High	28.46	High	150	Mixed	Negative	Yes	Severe	Yes	No	Yes	No	Yes	No	No	Yes	Yes	Saline	No	#NULL!	Yes	Major	50	Discharged
48	45-64	Female	Never	Type 2	12	11-20	Tertiary	No	Spontaneous	90	Yes	Native medication	Dorsal	Yes	Yes	Neuroischemic	grade 3	Advanced	No	Yes	No	Yes	#NULL!	12.8	Poor	High	16.8	#NULL!	#NULL!	#NULL!	Positive	#NULL!	#NULL!	Yes	No	No	No	No	No	No	No	#NULL!	Saline	No	#NULL!	No	#NULL!	5	DAMA
46	45-64	Female	Never	Type 2	9	Less than or 10 years	Primary	No	Spontaneous	31	Yes	Self medication	Planter	Yes	No	Neuropathic	grade 3	Advanced	No	Yes	No	Yes	Yes	#NULL!	#NULL!	High	17.1	#NULL!	#NULL!	#NULL!	Negative	No	None	Yes	No	No	Yes	No	No	No	No	#NULL!	Saline	No	#NULL!	No	#NULL!	53	Discharged
45	45-64	Male	Never	Type 2	1	Less than or 10 years	Tertiary	Yes	Traumatic	45	Yes	Self medication	Planter	Yes	Yes	Neuroischemic	grade 4	Advanced	Yes	No	No	Yes	No	12	Poor	Normal	9.6	High	32	Microcytic	#NULL!	No	Moderate	No	No	Yes	No	No	No	No	No	Yes	Saline	No	#NULL!	No	#NULL!	30	DAMA
73	65 and above	Male	Never	Type 2	20	11-20	Tertiary	No	Traumatic	51	Yes	Hospital	Planter	Yes	Yes	Neuroischemic	grade 5	Advanced	Yes	Yes	No	Yes	No	7.7	Poor	High	20.4	High	101	Normochromic	Negative	No	Moderate	Yes	No	Yes	No	No	No	No	No	No	Saline	No	#NULL!	Yes	Major	18	DAMA
32	Less than 45	Male	Never	Type 1	7	Less than or 10 years	Secondary	Yes	Spontaneous	14	No	Hospital	Both	Yes	No	Neuropathic	grade 3	Advanced	No	Yes	Yes	No	#NULL!	#NULL!	#NULL!	Normal	8	High	150	Microcytic	Negative	Yes	Mild	No	No	Yes	Yes	No	No	No	No	No	Saline	No	#NULL!	No	#NULL!	67	Discharged
66	65 and above	Female	Never	Type 2	10	Less than or 10 years	Secondary	No	Spontaneous	29	Yes	Native medication	Both	Yes	No	Neuropathic	grade 4	Advanced	Yes	No	No	No	No	7	Poor	Normal	5.6	#NULL!	#NULL!	#NULL!	Negative	No	None	No	No	No	No	No	No	No	No	#NULL!	Saline	No	#NULL!	No	#NULL!	52	Discharged
70	65 and above	Male	Never	Type 2	7	Less than or 10 years	Secondary	Yes	Traumatic	90	Yes	Hospital	Planter	Yes	Yes	Neuroischemic	grade 3	Advanced	No	Yes	No	No	Yes	7.2	Poor	High	29.6	High	29	Microcytic	#NULL!	No	Moderate	Yes	No	Yes	No	No	No	No	Yes	Yes	Saline	No	#NULL!	Yes	Major	56	Discharged
35	Less than 45	Male	Never	Type 2	8	Less than or 10 years	Tertiary	Yes	Traumatic	33	Yes	Self medication	Dorsal	Yes	Yes	Neuroischemic	grade 4	Advanced	Yes	Yes	No	Yes	No	7.7	Poor	High	10.5	#NULL!	#NULL!	#NULL!	Negative	No	Moderate	No	No	No	No	No	No	No	No	#NULL!	Saline	No	#NULL!	No	#NULL!	22	DAMA
53	45-64	Male	Never	Type 2	2	Less than or 10 years	Secondary	Yes	Traumatic	20	No	None	Planter	Yes	No	Neuropathic	grade 2	Early	No	Yes	Yes	No	No	7.9	Poor	High	35	#NULL!	#NULL!	#NULL!	Negative	No	None	No	No	No	No	No	No	No	No	#NULL!	Saline	No	#NULL!	No	#NULL!	40	Discharged
75	65 and above	Female	Never	Type 2	20	11-20	Tertiary	Yes	Traumatic	60	Yes	Self medication	Dorsal	Yes	Yes	Neuroischemic	grade 5	Advanced	Yes	Yes	No	Yes	No	#NULL!	#NULL!	High	34.2	High	65	#NULL!	Negative	No	Moderate	Yes	No	No	No	Yes	No	No	Yes	#NULL!	Saline	No	#NULL!	No	#NULL!	16	Died
66	65 and above	Male	Ex	Type 2	18	11-20	Primary	Yes	Traumatic	30	Yes	Self medication	Planter	No	Yes	Ischemic	grade 2	Early	No	No	Yes	Yes	No	9.9	Poor	High	13.4	#NULL!	#NULL!	Normochromic	Negative	#NULL!	Moderate	No	No	Yes	No	No	No	No	No	No	Saline	No	#NULL!	No	#NULL!	14	DAMA
55	45-64	Male	Ex	Type 2	16	11-20	Tertiary	Yes	Traumatic	28	No	Prayer house	Dorsal	Yes	No	Neuropathic	grade 4	Advanced	Yes	No	Yes	Yes	Yes	10.2	Poor	High	12.4	High	150	Microcytic	Positive	#NULL!	None	Yes	No	Yes	No	No	Yes	No	No	Yes	Saline	No	#NULL!	No	#NULL!	56	Died
74	65 and above	Female	Never	Type 2	8	Less than or 10 years	Secondary	No	Spontaneous	60	Yes	Self medication	Planter	Yes	Yes	Neuroischemic	grade 3	Advanced	No	Yes	No	Yes	No	8.7	Poor	High	17	High	109	Microcytic	Negative	Yes	Severe	Yes	No	Yes	No	No	No	No	No	Yes	Saline	No	#NULL!	Yes	Major	80	Discharged
42	Less than 45	Female	Never	Type 2	3	Less than or 10 years	Primary	No	Traumatic	30	Yes	None	Planter	Yes	No	Neuropathic	grade 3	Advanced	No	Yes	No	Yes	Yes	8.3	Poor	Normal	9.6	High	34	Macrocytic	Positive	No	None	Yes	No	Yes	Yes	No	No	No	Yes	No	Saline	Yes	40	No	#NULL!	44	Discharged
63	45-64	Female	Never	Type 2	1	Less than or 10 years	Primary	No	Traumatic	44	Yes	Hospital	Planter	Yes	Yes	Neuroischemic	grade 5	Advanced	Yes	No	No	Yes	Yes	9.5	Poor	High	36.89	High	84	Microcytic	Positive	No	Moderate	Yes	No	Yes	No	No	No	No	Yes	Yes	Saline	No	#NULL!	Yes	Major	90	Died
62	45-64	Female	Never	Type 2	3	Less than or 10 years	Primary	No	Traumatic	56	Yes	Native medication	Planter	Yes	No	Neuropathic	grade 2	Early	No	No	No	Yes	No	9.2	Poor	Normal	10	High	86	#NULL!	Negative	No	None	No	No	No	No	No	No	No	No	#NULL!	Saline	No	#NULL!	No	#NULL!	50	Discharged
63	45-64	Male	Never	Type 2	15	11-20	Primary	No	Traumatic	40	Yes	None	Planter	Yes	Yes	Neuroischemic	grade 5	Advanced	Yes	No	No	Yes	Yes	8.8	Poor	High	28.5	High	130	Microcytic	Positive	Yes	Moderate	Yes	No	Yes	No	No	No	No	Yes	No	Saline	No	#NULL!	Yes	Major	54	Discharged
36	Less than 45	Male	Never	Type 1	16	11-20	Primary	No	Traumatic	45	Yes	Native medication	Both	Yes	No	Neuropathic	grade 2	Early	No	Yes	No	Yes	Yes	8.7	Poor	High	13	High	63	Macrocytic	Negative	No	None	No	No	Yes	No	No	No	No	No	No	Saline	No	#NULL!	No	#NULL!	60	Discharged
83	65 and above	Male	Ex	Type 2	14	11-20	Tertiary	No	Spontaneous	45	Yes	Self medication	Both	Yes	Yes	Neuroischemic	grade 4	Advanced	Yes	Yes	No	Yes	Yes	7.6	Poor	Normal	8.6	High	55	#NULL!	Negative	Yes	Moderate	No	No	No	No	No	No	No	No	#NULL!	Saline	No	#NULL!	Yes	Major	49	Discharged
60	45-64	Male	Never	Type 2	9	Less than or 10 years	Tertiary	No	Spontaneous	40	Yes	Self medication	Planter	Yes	Yes	Neuroischemic	grade 4	Advanced	Yes	Yes	No	Yes	#NULL!	#NULL!	#NULL!	Normal	9	Normal	18.6	Microcytic	#NULL!	No	Moderate	No	No	Yes	Yes	No	No	No	No	Yes	Saline	No	#NULL!	No	#NULL!	14	DAMA
76	65 and above	Male	Never	Type 2	9	Less than or 10 years	Unorthodox	No	Spontaneous	56	Yes	Self medication	Both	Yes	Yes	Neuroischemic	grade 5	Advanced	Yes	Yes	No	Yes	No	#NULL!	#NULL!	High	19.1	High	79	Mixed	Positive	No	#NULL!	No	No	Yes	No	No	No	No	Yes	Yes	Saline	No	#NULL!	Yes	Major	14	Died
52	45-64	Male	Never	Type 2	3	Less than or 10 years	Primary	No	Spontaneous	55	Yes	Native medication	Both	Yes	No	Neuropathic	grade 4	Advanced	Yes	Yes	Yes	Yes	No	7.6	Poor	High	26	High	124	Microcytic	#NULL!	No	None	Yes	No	Yes	No	Yes	No	No	Yes	Yes	Saline	No	#NULL!	No	#NULL!	12	Died
56	45-64	Female	Never	Type 2	9	Less than or 10 years	Secondary	No	Spontaneous	17	No	Self medication	Dorsal	Yes	No	Neuropathic	grade 3	Advanced	No	Yes	No	Yes	Yes	#NULL!	#NULL!	Normal	8.85	High	110	Macrocytic	Negative	No	Mild	No	No	Yes	No	No	No	No	Yes	No	Saline	No	#NULL!	No	#NULL!	90	Died
47	45-64	Female	Never	Type 2	7	Less than or 10 years	Secondary	No	Traumatic	35	Yes	Self medication	Planter	Yes	Yes	Neuroischemic	grade 4	Advanced	Yes	Yes	No	Yes	Yes	#NULL!	#NULL!	#NULL!	#NULL!	#NULL!	#NULL!	#NULL!	Positive	#NULL!	Moderate	No	No	No	Yes	No	No	No	No	#NULL!	Saline	No	#NULL!	No	#NULL!	19	DAMA
83	65 and above	Female	Never	Type 2	11	11-20	Tertiary	No	Spontaneous	63	Yes	Self medication	Planter	Yes	Yes	Neuroischemic	grade 4	Advanced	Yes	Yes	Yes	No	No	8	Poor	High	16.9	High	144	Microcytic	Negative	Yes	#NULL!	Yes	No	Yes	No	No	Yes	No	Yes	Yes	Saline	No	#NULL!	No	#NULL!	66	Died
63	45-64	Male	Ex	Type 2	15	11-20	Tertiary	No	Traumatic	60	Yes	None	Dorsal	Yes	Yes	Neuroischemic	grade 3	Advanced	No	No	Yes	No	Yes	8.7	Poor	Normal	8	High	88	Microcytic	#NULL!	Yes	Moderate	Yes	No	Yes	No	No	No	No	No	No	Honey	No	#NULL!	Yes	Major	43	Discharged
54	45-64	Male	Never	Type 2	8	Less than or 10 years	Tertiary	No	Traumatic	30	Yes	None	Planter	Yes	No	Neuropathic	grade 5	Advanced	Yes	Yes	Yes	Yes	#NULL!	9	Poor	Normal	7	#NULL!	#NULL!	Microcytic	Positive	Yes	Mild	Yes	No	Yes	Yes	No	No	No	Yes	Yes	Saline	No	#NULL!	No	#NULL!	15	Died
68	65 and above	Female	Never	Type 2	5	Less than or 10 years	Tertiary	No	Traumatic	28	No	Hospital	Dorsal	Yes	No	Neuropathic	grade 4	Advanced	Yes	Yes	No	Yes	Yes	#NULL!	#NULL!	Normal	8.6	High	81	Microcytic	Negative	Yes	None	No	No	Yes	No	No	No	No	No	No	Saline	Yes	70	No	#NULL!	76	Discharged
39	Less than 45	Male	Never	Type 2	2	Less than or 10 years	Tertiary	No	Traumatic	40	Yes	Hospital	Both	Yes	No	Neuropathic	grade 4	Advanced	Yes	Yes	Yes	Yes	Yes	7.5	Poor	High	12	#NULL!	#NULL!	Mixed	Positive	Yes	None	No	No	Yes	No	No	No	No	No	No	Honey	No	#NULL!	No	#NULL!	60	Discharged
51	45-64	Female	Never	Type 2	4	Less than or 10 years	Tertiary	Yes	Traumatic	26	No	Hospital	Dorsal	Yes	No	Neuropathic	grade 3	Advanced	No	Yes	No	No	No	10.2	Poor	Normal	9	High	101	#NULL!	Negative	No	Mild	Yes	No	No	No	No	No	No	No	#NULL!	Saline	Yes	88	No	#NULL!	90	Discharged
50	45-64	Male	Never	Type 2	10	Less than or 10 years	Primary	No	Traumatic	15	No	None	Planter	Yes	Yes	Neuroischemic	grade 4	Advanced	Yes	Yes	No	Yes	No	#NULL!	#NULL!	High	16	High	35	Microcytic	#NULL!	No	Moderate	Yes	No	Yes	Yes	No	No	No	No	Yes	Saline	No	#NULL!	No	#NULL!	14	DAMA
47	45-64	Male	Never	Type 2	6	Less than or 10 years	Secondary	Yes	Traumatic	30	Yes	Hospital	Planter	No	No	Unclassified	grade 3	Advanced	No	Yes	Yes	No	No	9	Poor	#NULL!	#NULL!	#NULL!	#NULL!	#NULL!	Negative	No	None	Yes	No	No	No	Yes	No	No	No	#NULL!	Honey	Yes	42	No	#NULL!	42	Discharged
65	65 and above	Female	Never	Type 2	2	Less than or 10 years	Tertiary	Yes	Traumatic	60	Yes	Native medication	Planter	Yes	Yes	Neuroischemic	grade 4	Advanced	Yes	No	No	Yes	Yes	#NULL!	#NULL!	Normal	10	High	100	#NULL!	Negative	No	Moderate	No	No	No	No	No	No	No	No	#NULL!	Honey	No	#NULL!	No	#NULL!	2	DAMA
58	45-64	Male	Never	Type 2	6	Less than or 10 years	Primary	No	Spontaneous	365	Yes	Self medication	Planter	No	Yes	Ischemic	grade 3	Advanced	No	Yes	No	No	No	10.6	Poor	High	12	High	155	#NULL!	Negative	Yes	Mild	No	No	No	No	No	No	No	No	#NULL!	Saline	No	#NULL!	Yes	minor	49	Discharged
51	45-64	Male	Ex	Type 2	22	More than 20	Primary	Yes	Spontaneous	15	No	Self medication	Dorsal	Yes	No	Neuropathic	grade 4	Advanced	Yes	Yes	Yes	No	#NULL!	#NULL!	#NULL!	High	11	High	29	#NULL!	Negative	#NULL!	None	No	No	No	Yes	No	Yes	No	No	#NULL!	Saline	No	#NULL!	No	#NULL!	48	DAMA
65	65 and above	Male	Never	Type 2	#NULL!	Less than or 10 years	Primary	Yes	Traumatic	30	Yes	Hospital	Both	Yes	No	Neuropathic	grade 4	Advanced	Yes	Yes	No	No	No	8.6	Poor	High	13	High	91	Macrocytic	#NULL!	No	None	Yes	No	Yes	No	No	Yes	No	No	No	Saline	Yes	70	No	#NULL!	72	Discharged
44	Less than 45	Male	Current	Type 2	3	Less than or 10 years	Primary	No	Spontaneous	14	No	Self medication	Dorsal	Yes	No	Neuropathic	grade 2	Early	No	Yes	No	No	#NULL!	#NULL!	#NULL!	Normal	5.8	High	30	#NULL!	#NULL!	No	None	Yes	No	No	Yes	No	No	No	No	#NULL!	Honey	Yes	41	No	#NULL!	46	Discharged
20	Less than 45	Female	Never	Type 1	4	Less than or 10 years	Secondary	Yes	Traumatic	28	No	Hospital	Dorsal	No	No	Unclassified	grade 1	Early	No	Yes	No	No	No	6.5	Good	Normal	6.2	Normal	12	Microcytic	Negative	No	None	No	No	Yes	No	No	No	No	No	Yes	Honey	Yes	28	No	#NULL!	32	Discharged
62	45-64	Male	Ex	Type 2	14	11-20	Secondary	No	Spontaneous	51	Yes	Self medication	Both	Yes	Yes	Neuroischemic	grade 4	Advanced	Yes	Yes	Yes	Yes	Yes	7.9	Poor	Normal	9.6	High	114	Mixed	Negative	Yes	Severe	Yes	No	Yes	No	No	Yes	No	Yes	Yes	Honey	No	#NULL!	Yes	Major	114	Discharged
59	45-64	Male	Never	Type 2	8	Less than or 10 years	Primary	No	Spontaneous	38	Yes	Native medication	Both	Yes	Yes	Neuroischemic	grade 4	Advanced	Yes	Yes	Yes	Yes	Yes	12	Poor	High	18.2	High	104	Mixed	Negative	Yes	Moderate	Yes	Yes	Yes	No	No	No	Yes	Yes	Yes	Honey	No	#NULL!	Yes	Major	124	Died
52	45-64	Male	Ex	Type 2	25	More than 20	Primary	No	Spontaneous	50	Yes	Prayer house	Both	Yes	Yes	Neuroischemic	grade 2	Early	No	Yes	No	Yes	No	11	Poor	High	10.42	High	34	#NULL!	Negative	No	Moderate	Yes	No	No	Yes	No	Yes	No	No	#NULL!	Honey	No	#NULL!	Yes	minor	118	Discharged
65	65 and above	Male	Ex	Type 2	10	Less than or 10 years	Primary	No	Spontaneous	28	No	Prayer house	Both	Yes	Yes	Neuroischemic	grade 4	Advanced	Yes	Yes	Yes	Yes	Yes	10	Poor	High	19.7	High	82	Microcytic	Negative	Yes	Severe	Yes	No	Yes	No	No	No	No	No	No	Saline	No	#NULL!	Yes	Major	88	Discharged
75	65 and above	Female	Never	Type 2	4	Less than or 10 years	Primary	No	Spontaneous	18	No	Self medication	Planter	Yes	No	Neuropathic	grade 3	Advanced	No	Yes	No	Yes	No	9	Poor	Normal	8.23	Normal	18	#NULL!	Negative	No	Mild	Yes	No	No	Yes	No	No	No	No	#NULL!	Honey	Yes	56	No	#NULL!	66	Discharged
50	45-64	Female	Never	Type 2	2	Less than or 10 years	Secondary	No	Spontaneous	16	No	Self medication	Dorsal	No	No	Unclassified	grade 3	Advanced	No	Yes	No	No	No	8	Poor	Normal	4.62	Normal	12	#NULL!	Negative	No	None	No	No	No	Yes	No	No	No	No	#NULL!	Honey	Yes	42	No	#NULL!	49	Discharged
68	65 and above	Female	Never	Type 2	14	11-20	Tertiary	No	Spontaneous	43	Yes	Native medication	Planter	Yes	Yes	Neuroischemic	grade 4	Advanced	Yes	Yes	Yes	Yes	Yes	12	Poor	Normal	8.308	Normal	18	Microcytic	Negative	No	Moderate	Yes	No	Yes	Yes	No	No	No	No	No	Honey	No	#NULL!	Yes	Major	78	Discharged
59	45-64	Female	Never	Type 2	10	Less than or 10 years	Tertiary	Yes	Spontaneous	40	Yes	Self medication	Dorsal	Yes	Yes	Neuroischemic	grade 3	Advanced	No	No	Yes	No	Yes	14	Poor	Normal	7.6	Normal	19	#NULL!	Negative	No	Mild	Yes	No	No	No	No	No	No	No	#NULL!	Saline	No	#NULL!	No	#NULL!	43	Discharged
53	45-64	Female	Never	Type 2	7	Less than or 10 years	Secondary	No	Spontaneous	38	Yes	Native medication	Planter	Yes	No	Neuropathic	grade 4	Advanced	Yes	Yes	No	No	Yes	8.8	Poor	Normal	6.4	Normal	16	Microcytic	Negative	No	Mild	Yes	No	Yes	No	No	No	No	Yes	Yes	Honey	No	#NULL!	No	#NULL!	60	Discharged
62	45-64	Female	Never	Type 2	12	11-20	Secondary	No	Traumatic	46	Yes	Hospital	Both	Yes	Yes	Neuroischemic	grade 4	Advanced	Yes	Yes	Yes	No	Yes	13.2	Poor	High	11.3	High	56	Microcytic	Negative	Yes	Severe	Yes	No	Yes	No	No	No	No	No	No	Saline	No	#NULL!	Yes	Major	78	Discharged
65	65 and above	Female	Never	Type 2	10	Less than or 10 years	Primary	No	Traumatic	40	Yes	None	Both	Yes	No	Neuropathic	grade 4	Advanced	Yes	Yes	No	Yes	No	12	Poor	High	10.4	High	23	Mixed	Negative	No	Moderate	Yes	No	Yes	Yes	No	No	No	No	Yes	Honey	No	#NULL!	Yes	Major	93	Discharged
45	45-64	Male	Never	Type 2	6	Less than or 10 years	Primary	No	Spontaneous	58	Yes	Self medication	Planter	Yes	No	Neuropathic	grade 5	Advanced	Yes	Yes	Yes	Yes	No	8	Poor	High	15.1	High	92	#NULL!	Negative	Yes	None	Yes	No	No	Yes	No	No	No	No	#NULL!	Honey	No	#NULL!	Yes	minor	20	Discharged
60	45-64	Male	Never	Type 2	4	Less than or 10 years	Secondary	No	Traumatic	18	No	None	Planter	Yes	No	Neuropathic	grade 2	Early	No	Yes	No	No	No	7	Poor	Normal	6.4	Normal	18	#NULL!	Negative	No	None	Yes	No	No	No	No	No	No	No	#NULL!	Saline	Yes	56	No	#NULL!	60	Discharged
50	45-64	Male	Current	Type 2	6	Less than or 10 years	Primary	No	Spontaneous	14	No	Self medication	Dorsal	Yes	No	Neuropathic	grade 4	Advanced	Yes	Yes	No	No	No	9	Poor	High	11	High	22	Microcytic	Negative	#NULL!	#NULL!	Yes	No	Yes	Yes	No	No	No	No	No	Saline	No	#NULL!	No	#NULL!	63	Discharged
55	45-64	Male	Ex	Type 2	8	Less than or 10 years	Secondary	No	Traumatic	48	Yes	None	Both	Yes	Yes	Neuroischemic	grade 5	Advanced	Yes	Yes	No	No	Yes	11	Poor	High	10.6	High	86	Microcytic	Negative	Yes	Moderate	Yes	Yes	Yes	No	No	No	No	No	Yes	Saline	No	#NULL!	Yes	Major	32	Discharged
70	65 and above	Male	Ex	Type 2	14	11-20	Secondary	No	Traumatic	28	No	Hospital	Both	Yes	Yes	Neuroischemic	grade 4	Advanced	Yes	Yes	Yes	Yes	Yes	14	Poor	High	18.2	High	36	Mixed	Negative	Yes	Severe	Yes	No	Yes	Yes	No	Yes	Yes	Yes	Yes	Saline	No	#NULL!	Yes	Major	92	Discharged
60	45-64	Male	Ex	Type 2	13	11-20	Tertiary	Yes	Traumatic	22	No	None	Planter	Yes	No	Neuropathic	grade 2	Early	No	No	No	No	Yes	7	Poor	Normal	8.4	High	21	#NULL!	Negative	No	Mild	Yes	No	No	No	No	No	No	Yes	#NULL!	Saline	Yes	56	No	#NULL!	60	Discharged
77	65 and above	Male	Never	Type 2	10	Less than or 10 years	Tertiary	Yes	Traumatic	34	Yes	Self medication	Both	Yes	Yes	Neuroischemic	grade 2	Early	No	Yes	No	No	No	8.4	Poor	Normal	6.8	Normal	19	Microcytic	Negative	No	Mild	Yes	No	Yes	No	No	Yes	No	No	Yes	Saline	Yes	90	No	#NULL!	99	Discharged
45	45-64	Female	Never	Type 2	8	Less than or 10 years	Secondary	No	Spontaneous	26	No	Self medication	Planter	Yes	No	Neuropathic	grade 4	Advanced	Yes	Yes	Yes	Yes	No	7.8	Poor	Normal	10.3	High	28	Microcytic	Negative	No	None	Yes	No	Yes	No	No	No	No	No	No	Honey	Yes	86	No	#NULL!	90	Discharged
50	45-64	Female	Never	Type 2	4	Less than or 10 years	Secondary	No	Spontaneous	90	Yes	Self medication	Both	Yes	Yes	Neuroischemic	grade 3	Advanced	No	Yes	No	Yes	No	9.2	Poor	Normal	8.3	High	22	Normochromic	Negative	No	Moderate	Yes	No	Yes	Yes	No	No	No	No	No	Saline	No	#NULL!	Yes	minor	112	Discharged
52	45-64	Female	Never	Type 2	4	Less than or 10 years	Secondary	No	Spontaneous	60	Yes	Native medication	Both	Yes	No	Neuropathic	grade 1	Early	No	Yes	No	Yes	No	10.2	Poor	Normal	7.2	Normal	19	Macrocytic	Negative	No	Mild	No	No	Yes	Yes	No	No	No	No	No	Honey	Yes	88	No	#NULL!	100	Discharged
54	45-64	Female	Never	Type 2	#NULL!	Less than or 10 years	Secondary	No	Spontaneous	30	Yes	Self medication	Planter	Yes	No	Neuropathic	grade 4	Advanced	Yes	No	No	No	No	9.7	Poor	High	11.3	High	24	#NULL!	Negative	No	None	No	No	No	No	No	No	No	No	#NULL!	Honey	Yes	84	No	#NULL!	94	Discharged
63	45-64	Female	Never	Type 2	13	11-20	Secondary	No	Traumatic	60	Yes	Hospital	Both	Yes	No	Neuropathic	grade 4	Advanced	Yes	Yes	No	Yes	Yes	6.6	Good	Normal	8.3	Normal	20	Microcytic	Negative	No	Mild	Yes	No	Yes	Yes	No	No	No	No	Yes	Honey	Yes	82	No	#NULL!	83	Discharged
42	Less than 45	Female	Never	Type 2	3	Less than or 10 years	Secondary	No	Traumatic	28	No	Hospital	Planter	No	No	Unclassified	grade 4	Advanced	Yes	Yes	No	No	No	11.5	Poor	Normal	8.4	High	24	#NULL!	Negative	No	None	No	No	No	No	No	No	No	No	#NULL!	Saline	No	#NULL!	No	#NULL!	90	Discharged
60	45-64	Female	Never	Type 2	8	Less than or 10 years	Secondary	No	Spontaneous	45	Yes	Self medication	Both	No	Yes	Ischemic	grade 4	Advanced	Yes	Yes	No	No	Yes	#NULL!	#NULL!	#NULL!	#NULL!	#NULL!	#NULL!	Mixed	Negative	#NULL!	Severe	Yes	Yes	Yes	No	No	No	No	Yes	Yes	Honey	No	#NULL!	Yes	Major	60	Discharged
67	65 and above	Male	Ex	Type 2	15	11-20	Tertiary	Yes	Spontaneous	39	Yes	Hospital	Planter	Yes	Yes	Neuroischemic	grade 4	Advanced	Yes	No	No	No	No	13	Poor	High	15	High	95	Normochromic	Negative	Yes	Mild	Yes	No	Yes	No	No	No	No	Yes	No	Saline	No	#NULL!	No	#NULL!	92	Discharged
22	Less than 45	Male	Never	Type 1	6	Less than or 10 years	Tertiary	Yes	Spontaneous	21	No	None	Planter	Yes	No	Neuropathic	grade 3	Advanced	No	No	Yes	No	#NULL!	9.9	Poor	Normal	5.9	#NULL!	#NULL!	#NULL!	Negative	#NULL!	None	No	No	No	Yes	No	No	No	No	#NULL!	Honey	Yes	50	No	#NULL!	55	Discharged
55	45-64	Female	Never	Type 2	4	Less than or 10 years	Tertiary	Yes	Spontaneous	63	Yes	Self medication	Planter	Yes	No	Neuropathic	grade 3	Advanced	No	Yes	No	No	No	12.4	Poor	#NULL!	#NULL!	#NULL!	#NULL!	#NULL!	Negative	#NULL!	Moderate	Yes	No	No	No	No	No	No	No	#NULL!	Honey	No	#NULL!	No	#NULL!	56	Discharged
65	65 and above	Female	Never	Type 2	3	Less than or 10 years	Primary	No	Traumatic	47	Yes	Self medication	Both	No	No	Unclassified	grade 5	Advanced	Yes	Yes	Yes	No	Yes	8	Poor	High	12.1	High	40	Microcytic	Negative	No	None	No	No	Yes	No	No	No	No	Yes	Yes	Honey	No	#NULL!	Yes	Major	34	DAMA
55	45-64	Male	Never	Type 2	20	11-20	Secondary	Yes	Spontaneous	120	Yes	Hospital	Both	Yes	No	Neuropathic	grade 5	Advanced	Yes	Yes	No	No	No	9	Poor	High	14.3	High	50	#NULL!	Negative	No	None	No	No	No	No	No	No	No	No	#NULL!	Saline	No	#NULL!	Yes	Major	21	DAMA
65	65 and above	Female	Never	Type 2	20	11-20	Primary	No	Spontaneous	35	Yes	Self medication	Planter	Yes	No	Neuropathic	grade 5	Advanced	Yes	No	No	No	No	11.1	Poor	#NULL!	#NULL!	#NULL!	#NULL!	#NULL!	Negative	No	None	Yes	No	No	No	No	No	No	No	#NULL!	Saline	No	#NULL!	Yes	Major	18	Died
52	45-64	Male	Never	Type 2	3	Less than or 10 years	Unorthodox	No	Traumatic	40	Yes	Hospital	Both	No	No	Unclassified	grade 5	Advanced	Yes	No	No	No	Yes	12	Poor	High	11.9	High	36	Microcytic	Positive	No	None	No	No	Yes	No	No	No	No	No	Yes	Saline	No	#NULL!	Yes	Major	60	Discharged
67	65 and above	Male	Never	Type 2	16	11-20	Unorthodox	No	Spontaneous	42	Yes	Self medication	Planter	Yes	No	Neuropathic	grade 5	Advanced	Yes	Yes	No	No	No	10.4	Poor	High	14.1	High	71	#NULL!	Negative	No	None	No	No	No	Yes	No	No	No	No	#NULL!	Saline	No	#NULL!	Yes	Major	77	Discharged
42	Less than 45	Male	Never	Type 2	5	Less than or 10 years	Unorthodox	No	Spontaneous	60	Yes	Prayer house	Both	Yes	No	Neuropathic	grade 5	Advanced	Yes	Yes	No	Yes	No	8	Poor	Normal	4.2	High	21	#NULL!	Positive	No	None	No	No	No	No	No	No	No	No	#NULL!	Saline	No	#NULL!	Yes	Major	7	Died
57	45-64	Female	Never	Type 2	3	Less than or 10 years	Tertiary	Yes	Traumatic	27	No	Hospital	Planter	Yes	No	Neuropathic	grade 2	Early	No	Yes	No	Yes	No	7.9	Poor	Normal	9.4	High	34	#NULL!	Negative	No	None	Yes	No	No	No	No	Yes	No	No	#NULL!	Honey	Yes	43	No	#NULL!	45	Discharged
64	45-64	Male	Never	Type 2	20	11-20	Unorthodox	No	Spontaneous	32	Yes	Self medication	Dorsal	Yes	No	Neuropathic	grade 3	Advanced	No	Yes	No	No	No	#NULL!	#NULL!	Normal	5	High	77	#NULL!	Negative	No	Moderate	Yes	No	No	No	No	No	No	No	#NULL!	Saline	No	#NULL!	Yes	minor	51	Discharged
67	65 and above	Male	Never	Type 2	3	Less than or 10 years	Unorthodox	Yes	Traumatic	21	No	Hospital	Dorsal	No	No	Unclassified	grade 2	Early	No	Yes	No	Yes	Yes	7.3	Poor	#NULL!	#NULL!	#NULL!	#NULL!	#NULL!	Positive	No	None	No	Yes	No	No	Yes	Yes	No	No	#NULL!	Honey	Yes	58	No	#NULL!	61	Discharged
43	Less than 45	Female	Never	Type 2	10	Less than or 10 years	Primary	No	Spontaneous	73	Yes	Self medication	Planter	Yes	Yes	Neuroischemic	grade 5	Advanced	Yes	Yes	No	Yes	No	11.6	Poor	High	25	High	144	Mixed	Negative	Yes	Moderate	Yes	No	Yes	Yes	No	No	No	No	Yes	Saline	No	#NULL!	No	#NULL!	90	DAMA
70	65 and above	Female	Never	Type 2	15	11-20	Primary	No	Spontaneous	60	Yes	Prayer house	Planter	Yes	Yes	Neuroischemic	grade 5	Advanced	Yes	Yes	No	Yes	Yes	8.3	Poor	High	20	High	65	Mixed	Positive	Yes	Severe	No	Yes	Yes	Yes	No	No	No	Yes	No	Saline	No	#NULL!	No	#NULL!	16	Died
31	Less than 45	Male	Never	Type 2	5	Less than or 10 years	Unorthodox	No	Traumatic	31	Yes	Self medication	Dorsal	Yes	Yes	Neuroischemic	grade 5	Advanced	Yes	Yes	No	Yes	Yes	7.9	Poor	High	25	High	97	Mixed	Positive	Yes	Severe	No	Yes	Yes	Yes	No	No	No	Yes	No	Saline	No	#NULL!	No	#NULL!	7	Died
80	65 and above	Female	Never	Type 2	2	Less than or 10 years	Unorthodox	No	Spontaneous	31	Yes	Self medication	Planter	Yes	Yes	Neuroischemic	grade 2	Early	No	No	No	Yes	Yes	8.8	Poor	High	11	High	116	#NULL!	Negative	No	None	No	No	No	Yes	No	No	No	No	#NULL!	Honey	No	#NULL!	No	#NULL!	63	Discharged
54	45-64	Female	Never	Type 2	#NULL!	Less than or 10 years	Primary	No	Spontaneous	28	No	Native medication	Dorsal	Yes	Yes	Neuroischemic	grade 5	Advanced	Yes	Yes	No	Yes	No	#NULL!	#NULL!	High	11	High	118	Microcytic	Negative	Yes	Moderate	No	No	Yes	No	No	No	No	No	Yes	Saline	No	#NULL!	Yes	Major	28	Died
75	65 and above	Male	Never	Type 2	#NULL!	Less than or 10 years	Secondary	Yes	Traumatic	14	No	Hospital	Dorsal	Yes	Yes	Neuroischemic	grade 2	Early	No	No	No	No	No	7	Poor	High	14.3	High	26	#NULL!	Positive	No	Mild	No	No	No	No	Yes	No	No	No	#NULL!	Honey	Yes	50	No	#NULL!	55	Discharged
50	45-64	Female	Never	Type 2	5	Less than or 10 years	Unorthodox	No	Spontaneous	41	Yes	Self medication	Dorsal	Yes	Yes	Neuroischemic	grade 5	Advanced	Yes	Yes	Yes	Yes	Yes	8.9	Poor	#NULL!	#NULL!	#NULL!	#NULL!	Microcytic	Positive	Yes	Severe	No	Yes	Yes	Yes	No	No	No	No	Yes	Saline	No	#NULL!	No	#NULL!	44	Died
80	65 and above	Male	Never	Type 2	6	Less than or 10 years	Tertiary	Yes	Spontaneous	14	No	Self medication	Dorsal	Yes	Yes	Neuroischemic	grade 2	Early	No	No	No	No	Yes	13.3	Poor	#NULL!	#NULL!	#NULL!	#NULL!	Microcytic	#NULL!	No	Mild	No	No	Yes	Yes	No	No	Yes	No	No	Saline	No	#NULL!	No	#NULL!	18	DAMA
65	65 and above	Female	Never	Type 2	#NULL!	Less than or 10 years	Primary	No	Traumatic	28	No	Self medication	Dorsal	Yes	No	Neuropathic	grade 2	Early	No	Yes	No	Yes	No	15	Poor	Normal	7.2	High	59	#NULL!	Negative	No	Mild	Yes	No	No	No	No	No	No	No	#NULL!	Saline	No	#NULL!	No	#NULL!	41	DAMA
51	45-64	Male	Current	Type 2	3	Less than or 10 years	Tertiary	Yes	Spontaneous	56	Yes	Hospital	Both	No	Yes	Ischemic	grade 4	Advanced	Yes	No	No	Yes	Yes	#NULL!	#NULL!	#NULL!	#NULL!	#NULL!	#NULL!	#NULL!	Negative	No	Moderate	No	No	No	No	No	No	No	Yes	#NULL!	Saline	No	#NULL!	Yes	minor	102	Discharged
55	45-64	Male	Ex	Type 2	#NULL!	Less than or 10 years	Tertiary	Yes	Traumatic	44	Yes	Hospital	Dorsal	No	Yes	Ischemic	grade 5	Advanced	Yes	Yes	No	No	Yes	9.3	Poor	High	32	High	70	Microcytic	Positive	Yes	Moderate	No	No	Yes	No	Yes	No	No	No	Yes	Saline	No	#NULL!	Yes	Major	30	Died
55	45-64	Male	Never	Type 2	10	Less than or 10 years	Primary	Yes	Spontaneous	35	Yes	Self medication	Dorsal	No	No	Unclassified	grade 2	Early	No	Yes	No	No	Yes	9	Poor	Normal	6.2	High	113	Microcytic	Positive	No	None	Yes	Yes	Yes	Yes	Yes	Yes	No	Yes	Yes	Saline	No	#NULL!	No	#NULL!	58	Died
54	45-64	Male	Never	Type 2	10	Less than or 10 years	Primary	No	Traumatic	21	No	None	Dorsal	Yes	No	Neuropathic	grade 2	Early	No	No	No	Yes	#NULL!	8.8	Poor	Normal	6	High	44	Microcytic	Negative	No	None	Yes	No	Yes	Yes	No	No	No	No	Yes	Saline	Yes	55	No	#NULL!	60	Discharged
40	Less than 45	Female	Never	Type 2	4	Less than or 10 years	Primary	No	Traumatic	56	Yes	Self medication	Both	No	Yes	Ischemic	grade 4	Advanced	Yes	Yes	No	No	#NULL!	12.3	Poor	#NULL!	#NULL!	#NULL!	#NULL!	Macrocytic	#NULL!	No	Severe	No	Yes	Yes	No	No	No	No	No	No	Saline	No	#NULL!	No	#NULL!	15	DAMA
75	65 and above	Female	Never	Type 2	4	Less than or 10 years	Primary	No	Spontaneous	40	Yes	Self medication	Dorsal	Yes	Yes	Neuroischemic	grade 5	Advanced	Yes	Yes	Yes	No	No	8.5	Poor	High	12.2	High	95	Mixed	Negative	Yes	Moderate	No	No	Yes	Yes	No	No	No	No	Yes	Saline	No	#NULL!	No	#NULL!	6	DAMA
25	Less than 45	Female	Never	Type 1	7	Less than or 10 years	Primary	No	Traumatic	42	Yes	None	Dorsal	No	No	Unclassified	grade 2	Early	No	Yes	Yes	Yes	No	10.8	Poor	Normal	5.9	High	24	#NULL!	Positive	No	Mild	No	No	No	Yes	No	No	No	No	#NULL!	Honey	Yes	40	No	#NULL!	42	Discharged
54	45-64	Male	Ex	Type 2	7	Less than or 10 years	Secondary	No	Spontaneous	35	Yes	Native medication	Planter	Yes	No	Neuropathic	grade 3	Advanced	No	Yes	No	Yes	#NULL!	14	Poor	#NULL!	#NULL!	#NULL!	#NULL!	#NULL!	Positive	Yes	None	Yes	Yes	No	No	Yes	No	No	No	#NULL!	Saline	No	#NULL!	No	#NULL!	76	Discharged
58	45-64	Male	Never	Type 2	#NULL!	Less than or 10 years	Primary	No	Spontaneous	180	Yes	Self medication	Planter	Yes	Yes	Neuroischemic	grade 4	Advanced	Yes	Yes	No	No	No	#NULL!	#NULL!	High	16.6	High	45	Mixed	Negative	Yes	Severe	No	No	Yes	Yes	No	No	No	No	Yes	Saline	No	#NULL!	Yes	minor	70	Discharged
72	65 and above	Female	Never	Type 2	5	Less than or 10 years	Tertiary	No	Spontaneous	135	Yes	Self medication	Planter	Yes	Yes	Neuroischemic	grade 4	Advanced	Yes	Yes	Yes	Yes	No	#NULL!	#NULL!	Normal	8.1	High	59	Microcytic	Positive	Yes	Moderate	Yes	No	Yes	No	Yes	No	No	No	Yes	Honey	No	#NULL!	Yes	Major	45	Discharged
53	45-64	Male	Never	Type 2	10	Less than or 10 years	Primary	No	Traumatic	60	Yes	None	Both	Yes	No	Neuropathic	grade 4	Advanced	Yes	Yes	No	No	No	5.8	Good	High	23.6	#NULL!	#NULL!	Microcytic	Negative	No	None	Yes	No	Yes	Yes	No	No	No	No	No	Honey	Yes	40	No	#NULL!	44	Discharged
45	45-64	Male	Never	Type 2	10	Less than or 10 years	Primary	No	Spontaneous	30	Yes	Self medication	Planter	Yes	No	Neuropathic	grade 3	Advanced	No	Yes	No	Yes	No	7.9	Poor	#NULL!	#NULL!	#NULL!	#NULL!	#NULL!	Negative	No	None	Yes	No	No	No	No	No	No	No	#NULL!	Honey	Yes	49	No	#NULL!	58	Discharged
55	45-64	Male	Never	Type 2	#NULL!	Less than or 10 years	Tertiary	No	Traumatic	35	Yes	Hospital	Both	Yes	No	Neuropathic	grade 2	Early	No	No	No	Yes	No	7.9	Poor	High	12.6	High	73	#NULL!	Negative	No	None	No	No	No	Yes	No	No	No	No	#NULL!	Saline	Yes	50	No	#NULL!	51	Discharged
54	45-64	Female	Never	Type 2	4	Less than or 10 years	Secondary	No	Traumatic	60	Yes	None	Dorsal	Yes	No	Neuropathic	grade 3	Advanced	No	Yes	No	Yes	Yes	8.8	Poor	#NULL!	#NULL!	#NULL!	#NULL!	#NULL!	Negative	No	None	Yes	No	No	Yes	No	No	No	No	#NULL!	Honey	Yes	58	No	#NULL!	62	Discharged
38	Less than 45	Female	Never	Type 2	9	Less than or 10 years	Secondary	Yes	Traumatic	21	No	Hospital	Both	Yes	No	Neuropathic	grade 2	Early	No	Yes	No	No	No	10	Poor	#NULL!	#NULL!	#NULL!	#NULL!	#NULL!	Negative	No	None	Yes	No	No	No	No	No	No	No	#NULL!	Honey	No	#NULL!	No	#NULL!	52	Discharged
69	65 and above	Male	Ex	Type 2	20	11-20	Secondary	Yes	Traumatic	31	Yes	Self medication	Planter	Yes	No	Neuropathic	grade 2	Early	No	Yes	No	No	Yes	13.3	Poor	High	10.8	High	24	#NULL!	Positive	No	Mild	Yes	No	No	No	No	No	No	Yes	#NULL!	Saline	No	#NULL!	No	#NULL!	2	Died
45	45-64	Male	Ex	Type 2	#NULL!	Less than or 10 years	Unorthodox	No	Spontaneous	40	Yes	Native medication	Planter	Yes	No	Neuropathic	grade 2	Early	No	Yes	No	No	No	9.7	Poor	High	16.5	High	22	Microcytic	Positive	No	Mild	No	No	Yes	No	No	No	No	No	Yes	Saline	Yes	56	No	#NULL!	56	Discharged
45	45-64	Male	Never	Type 2	5	Less than or 10 years	Primary	No	Spontaneous	37	Yes	Self medication	Dorsal	Yes	No	Neuropathic	grade 3	Advanced	No	Yes	No	No	No	8	Poor	High	11.8	#NULL!	#NULL!	Microcytic	Negative	No	None	No	No	Yes	Yes	No	Yes	No	No	No	Honey	Yes	90	No	#NULL!	104	Discharged
50	45-64	Male	Never	Type 2	3	Less than or 10 years	Primary	Yes	Traumatic	21	No	Hospital	Dorsal	Yes	No	Neuropathic	grade 2	Early	No	Yes	No	Yes	No	6.6	Good	High	14.1	High	89	#NULL!	Negative	No	None	Yes	No	No	No	No	No	No	No	#NULL!	Honey	Yes	62	No	#NULL!	67	Discharged
34	Less than 45	Male	Current	Type 2	5	Less than or 10 years	Secondary	No	Traumatic	50	Yes	Prayer house	Both	Yes	No	Neuropathic	grade 4	Advanced	Yes	Yes	No	No	No	9.9	Poor	High	17.2	High	131	Microcytic	Negative	Yes	Moderate	Yes	No	Yes	No	Yes	No	No	No	No	Honey	No	#NULL!	Yes	Major	56	Discharged
80	65 and above	Female	Never	Type 2	17	11-20	Primary	No	Spontaneous	44	Yes	Self medication	Planter	Yes	Yes	Neuroischemic	grade 4	Advanced	Yes	Yes	No	No	Yes	#NULL!	#NULL!	Normal	9.4	#NULL!	#NULL!	#NULL!	Positive	Yes	Severe	Yes	Yes	No	Yes	No	Yes	No	Yes	#NULL!	Honey	No	#NULL!	Yes	Major	19	Died
50	45-64	Female	Never	Type 2	13	11-20	Secondary	No	Traumatic	50	Yes	None	Dorsal	No	Yes	Ischemic	grade 5	Advanced	Yes	Yes	Yes	Yes	Yes	10	Poor	High	13	High	88	Microcytic	Negative	Yes	Severe	Yes	No	Yes	Yes	No	No	No	No	Yes	Honey	No	#NULL!	Yes	Major	47	Discharged
69	65 and above	Male	Never	Type 2	5	Less than or 10 years	Primary	No	Traumatic	42	Yes	Prayer house	Dorsal	Yes	Yes	Neuroischemic	grade 5	Advanced	Yes	Yes	No	No	No	11.6	Poor	#NULL!	#NULL!	High	98	Mixed	Positive	No	Moderate	Yes	Yes	Yes	Yes	No	No	Yes	No	Yes	Saline	No	#NULL!	Yes	Major	16	Died
50	45-64	Male	Never	Type 2	20	11-20	Secondary	No	Spontaneous	23	No	Self medication	Planter	Yes	Yes	Neuroischemic	grade 2	Early	No	No	Yes	No	No	11	Poor	Normal	5.3	High	34	#NULL!	Negative	No	Mild	Yes	No	No	Yes	No	No	No	No	#NULL!	Honey	No	#NULL!	No	#NULL!	106	Discharged
48	45-64	Male	Never	Type 2	5	Less than or 10 years	Primary	Yes	Traumatic	17	No	Hospital	Planter	Yes	Yes	Neuroischemic	grade 3	Advanced	No	Yes	No	No	Yes	7.7	Poor	High	16	High	77	#NULL!	Negative	No	Moderate	No	No	No	No	No	No	No	Yes	#NULL!	Honey	No	#NULL!	No	#NULL!	83	Discharged
42	Less than 45	Male	Never	Type 2	8	Less than or 10 years	Primary	No	Traumatic	56	Yes	Self medication	Dorsal	Yes	Yes	Neuroischemic	grade 4	Advanced	Yes	Yes	No	No	No	#NULL!	#NULL!	#NULL!	#NULL!	#NULL!	#NULL!	#NULL!	#NULL!	No	Moderate	No	No	No	Yes	No	No	No	No	#NULL!	Honey	No	#NULL!	Yes	minor	22	DAMA
55	45-64	Female	Never	Type 2	2	Less than or 10 years	Secondary	No	Traumatic	18	No	Native medication	Both	No	No	Unclassified	grade 3	Advanced	No	Yes	No	Yes	Yes	9	Poor	Normal	6.6	High	49	#NULL!	Negative	No	None	Yes	No	No	Yes	No	No	No	No	#NULL!	Honey	Yes	55	No	#NULL!	64	Discharged
65	65 and above	Female	Never	Type 2	5	Less than or 10 years	Secondary	No	Traumatic	49	Yes	None	Planter	No	Yes	Ischemic	grade 4	Advanced	Yes	Yes	Yes	Yes	No	10	Poor	High	15.2	High	65	#NULL!	Negative	No	Moderate	Yes	No	No	Yes	No	Yes	No	No	#NULL!	Honey	No	#NULL!	Yes	minor	83	Discharged
69	65 and above	Female	Never	Type 2	13	11-20	Tertiary	Yes	Spontaneous	40	Yes	Self medication	Dorsal	Yes	Yes	Neuroischemic	grade 4	Advanced	Yes	Yes	No	Yes	Yes	#NULL!	#NULL!	#NULL!	#NULL!	#NULL!	#NULL!	Microcytic	Negative	Yes	Moderate	Yes	No	Yes	Yes	No	No	No	No	No	Saline	No	#NULL!	Yes	Major	10	DAMA
65	65 and above	Female	Never	Type 2	12	11-20	Tertiary	Yes	Traumatic	21	No	Hospital	Dorsal	Yes	No	Neuropathic	grade 1	Early	No	No	No	No	No	10.6	Poor	High	19	#NULL!	#NULL!	#NULL!	Negative	No	None	Yes	No	No	No	No	No	No	No	#NULL!	Saline	Yes	24	No	#NULL!	18	Discharged
40	Less than 45	Female	Never	Type 2	2	Less than or 10 years	Tertiary	Yes	Spontaneous	30	Yes	Hospital	Both	No	No	Unclassified	grade 2	Early	No	No	No	Yes	No	8	Poor	Normal	6.7	#NULL!	#NULL!	Microcytic	Negative	No	None	No	No	Yes	Yes	No	No	No	No	No	Honey	Yes	30	No	#NULL!	32	Discharged
65	65 and above	Male	Never	Type 2	1	Less than or 10 years	Secondary	No	Traumatic	54	Yes	None	Dorsal	No	Yes	Ischemic	grade 4	Advanced	Yes	Yes	No	Yes	No	7	Poor	#NULL!	#NULL!	#NULL!	#NULL!	#NULL!	Negative	No	Mild	Yes	No	No	No	No	No	No	No	#NULL!	Honey	No	#NULL!	Yes	minor	54	Discharged
56	45-64	Male	Never	Type 2	1	Less than or 10 years	Secondary	Yes	Spontaneous	30	Yes	Self medication	Dorsal	Yes	Yes	Neuroischemic	grade 4	Advanced	Yes	Yes	No	No	Yes	#NULL!	#NULL!	High	11.7	High	67	Mixed	Positive	No	Moderate	Yes	No	Yes	Yes	No	No	Yes	Yes	No	Honey	No	#NULL!	Yes	minor	69	Died
80	65 and above	Female	Never	Type 2	1	Less than or 10 years	Tertiary	Yes	Traumatic	40	Yes	Hospital	Dorsal	No	No	Unclassified	grade 2	Early	No	No	No	No	No	6.9	Good	High	20.3	High	75	Microcytic	Negative	No	None	Yes	No	Yes	Yes	No	No	No	No	No	Saline	Yes	32	No	#NULL!	34	Discharged
55	45-64	Female	Never	Type 2	9	Less than or 10 years	Unorthodox	No	Spontaneous	60	Yes	Self medication	Planter	Yes	Yes	Neuroischemic	grade 4	Advanced	Yes	Yes	Yes	Yes	Yes	7.9	Poor	High	23.5	High	130	Microcytic	Positive	Yes	Severe	No	No	Yes	No	Yes	No	No	No	Yes	Saline	No	#NULL!	Yes	Major	16	Died
58	45-64	Male	Ex	Type 2	6	Less than or 10 years	Secondary	Yes	Spontaneous	120	Yes	Self medication	Dorsal	Yes	Yes	Neuroischemic	grade 3	Advanced	No	Yes	No	No	Yes	8.8	Poor	High	13.9	High	80	#NULL!	Positive	Yes	Mild	Yes	Yes	No	Yes	No	No	No	Yes	#NULL!	Saline	No	#NULL!	Yes	Major	63	Died
65	65 and above	Male	Never	Type 2	18	11-20	Tertiary	No	Spontaneous	30	Yes	Self medication	Dorsal	No	Yes	Ischemic	grade 2	Early	No	Yes	No	No	No	7.5	Poor	High	17	High	105	Microcytic	Positive	No	Mild	Yes	No	Yes	Yes	No	No	No	No	Yes	Saline	No	#NULL!	Yes	minor	23	Died
40	Less than 45	Female	Never	Type 2	10	Less than or 10 years	Secondary	Yes	Spontaneous	48	Yes	Self medication	Both	Yes	Yes	Neuroischemic	grade 3	Advanced	No	Yes	No	Yes	Yes	9.7	Poor	Normal	10	High	122	#NULL!	Negative	Yes	Moderate	Yes	No	No	Yes	No	No	No	No	#NULL!	Saline	No	#NULL!	Yes	minor	120	Discharged
50	45-64	Male	Never	Type 2	7	Less than or 10 years	Tertiary	No	Spontaneous	90	Yes	Self medication	Both	Yes	Yes	Neuroischemic	grade 4	Advanced	Yes	Yes	No	No	No	11.3	Poor	High	19.444	High	36	#NULL!	#NULL!	No	Moderate	No	No	No	Yes	No	No	No	No	#NULL!	Saline	No	#NULL!	Yes	Major	9	DAMA
51	45-64	Male	Never	Type 2	12	11-20	Tertiary	Yes	Spontaneous	25	No	Hospital	Dorsal	Yes	No	Neuropathic	grade 2	Early	No	No	Yes	No	Yes	8	Poor	High	11.2	High	71	#NULL!	Negative	No	Mild	No	No	No	Yes	No	No	No	No	#NULL!	Saline	Yes	36	No	#NULL!	36	Discharged
55	45-64	Male	Never	Type 2	7	Less than or 10 years	Tertiary	Yes	Traumatic	30	Yes	None	Both	Yes	Yes	Ischemic	grade 2	Early	No	Yes	No	No	No	7.9	Poor	Normal	6.8	High	21	#NULL!	Negative	No	None	Yes	No	No	No	No	No	No	No	#NULL!	Saline	Yes	60	No	#NULL!	61	Discharged
55	45-64	Female	Never	Type 2	4	Less than or 10 years	Primary	Yes	Spontaneous	36	Yes	Self medication	Both	Yes	Yes	Ischemic	grade 5	Advanced	Yes	Yes	No	No	Yes	8.8	Poor	High	25	High	34	Microcytic	Positive	No	Severe	No	No	Yes	No	No	No	No	Yes	Yes	Saline	No	#NULL!	Yes	Major	10	Discharged
70	65 and above	Female	Never	Type 2	2	Less than or 10 years	Secondary	No	Spontaneous	30	Yes	Self medication	Dorsal	Yes	Yes	Ischemic	grade 2	Early	No	No	No	No	No	7.5	Poor	Normal	6.1	High	77	#NULL!	Negative	Yes	None	Yes	No	No	No	No	No	No	No	#NULL!	Honey	Yes	49	No	#NULL!	56	Discharged
50	45-64	Female	Never	Type 2	#NULL!	Less than or 10 years	Primary	Yes	Traumatic	30	Yes	Hospital	Dorsal	Yes	No	Neuropathic	grade 3	Advanced	No	Yes	No	No	No	12	Poor	#NULL!	#NULL!	#NULL!	#NULL!	#NULL!	Negative	No	None	Yes	No	No	Yes	No	No	No	No	#NULL!	Honey	No	#NULL!	No	#NULL!	52	Discharged
50	45-64	Female	Never	Type 2	#NULL!	Less than or 10 years	Primary	No	Spontaneous	33	Yes	Self medication	Planter	Yes	No	Neuropathic	grade 2	Early	No	No	No	Yes	No	11.3	Poor	#NULL!	#NULL!	#NULL!	#NULL!	#NULL!	Negative	No	None	Yes	No	No	No	No	No	No	No	#NULL!	Saline	No	#NULL!	No	#NULL!	57	DAMA
52	45-64	Female	Never	Type 2	4	Less than or 10 years	Secondary	Yes	Traumatic	66	Yes	Hospital	Dorsal	No	No	Unclassified	grade 2	Early	No	Yes	Yes	No	No	8	Poor	High	12.8	High	66	#NULL!	#NULL!	Yes	None	Yes	No	No	Yes	No	No	No	No	#NULL!	Saline	No	#NULL!	Yes	Major	15	DAMA
50	45-64	Male	Current	Type 2	3	Less than or 10 years	Primary	No	Spontaneous	57	Yes	Self medication	Both	Yes	Yes	Neuroischemic	grade 4	Advanced	Yes	Yes	No	No	Yes	6.6	Good	#NULL!	#NULL!	#NULL!	#NULL!	#NULL!	Positive	Yes	Severe	No	No	No	Yes	No	No	No	No	#NULL!	Saline	No	#NULL!	Yes	Major	22	DAMA
60	45-64	Male	Never	Type 2	10	Less than or 10 years	Primary	No	Spontaneous	42	Yes	Native medication	Both	Yes	Yes	Neuroischemic	grade 5	Advanced	Yes	Yes	No	Yes	Yes	9.9	Poor	High	18.6	High	121	Mixed	Negative	Yes	Moderate	No	No	Yes	No	Yes	No	No	Yes	No	Saline	No	#NULL!	Yes	Major	59	DAMA
78	65 and above	Female	Never	Type 2	5	Less than or 10 years	Secondary	No	Spontaneous	47	Yes	Native medication	Planter	Yes	Yes	Neuroischemic	grade 3	Advanced	No	Yes	Yes	Yes	Yes	10.9	Poor	High	10.4	High	70	Mixed	Negative	No	None	Yes	No	Yes	No	No	No	No	No	No	Saline	Yes	70	No	#NULL!	78	Discharged
49	45-64	Male	Never	Type 2	2	Less than or 10 years	Secondary	No	Traumatic	69	Yes	None	Planter	Yes	No	Neuropathic	grade 4	Advanced	Yes	Yes	Yes	No	Yes	10	Poor	High	15.5	High	70	Mixed	Positive	No	Mild	No	No	Yes	No	No	No	No	No	Yes	Honey	No	#NULL!	No	#NULL!	55	Discharged
43	Less than 45	Male	Never	Type 2	#NULL!	Less than or 10 years	Secondary	No	Spontaneous	22	No	Self medication	Planter	Yes	No	Neuropathic	grade 3	Advanced	No	Yes	No	Yes	Yes	9.9	Poor	High	22	High	100	Microcytic	Negative	No	None	No	Yes	Yes	Yes	Yes	No	No	Yes	No	Honey	Yes	52	No	#NULL!	56	Discharged
50	45-64	Male	Never	Type 2	#NULL!	Less than or 10 years	Secondary	Yes	Spontaneous	43	Yes	Hospital	Planter	Yes	No	Neuropathic	grade 3	Advanced	No	Yes	Yes	No	No	7.9	Poor	Normal	7.5	High	32	#NULL!	Negative	No	None	No	No	No	No	No	No	No	No	#NULL!	Saline	Yes	39	No	#NULL!	41	Discharged
53	45-64	Male	Ex	Type 2	6	Less than or 10 years	Tertiary	Yes	Spontaneous	34	Yes	Self medication	Both	Yes	Yes	Neuroischemic	grade 4	Advanced	Yes	No	Yes	No	Yes	12	Poor	Normal	6.6	High	45	#NULL!	Positive	No	Moderate	Yes	No	No	Yes	No	No	No	No	#NULL!	Honey	No	#NULL!	No	#NULL!	67	Discharged
65	65 and above	Male	Never	Type 2	8	Less than or 10 years	Tertiary	Yes	Spontaneous	41	Yes	Hospital	Planter	Yes	Yes	Neuroischemic	grade 4	Advanced	Yes	No	Yes	No	No	7.9	Poor	Normal	5.5	High	78	#NULL!	Negative	No	Moderate	Yes	No	No	Yes	No	No	No	No	#NULL!	Saline	No	#NULL!	No	#NULL!	52	Discharged
19	Less than 45	Male	Current	Type 1	7	Less than or 10 years	Primary	No	Traumatic	27	No	Hospital	Both	Yes	No	Neuropathic	grade 4	Advanced	Yes	No	Yes	Yes	No	8	Poor	Normal	6.3	High	33	#NULL!	Negative	No	Moderate	No	No	No	Yes	No	No	No	No	#NULL!	Honey	No	#NULL!	No	#NULL!	39	Discharged
87	65 and above	Male	Never	Type 2	22	More than 20	Secondary	No	Spontaneous	67	Yes	Self medication	Dorsal	Yes	Yes	Neuroischemic	grade 2	Early	No	Yes	No	Yes	Yes	9.6	Poor	Normal	5.9	High	29	Mixed	Positive	No	None	Yes	No	Yes	No	No	Yes	No	No	Yes	Saline	Yes	38	No	#NULL!	44	Discharged
52	45-64	Male	Never	Type 2	8	Less than or 10 years	Unorthodox	No	Traumatic	54	Yes	Native medication	Both	Yes	No	Neuropathic	grade 4	Advanced	Yes	Yes	Yes	No	Yes	10.9	Poor	Normal	4	High	78	Mixed	Positive	No	None	Yes	Yes	Yes	Yes	No	No	No	No	Yes	Honey	No	#NULL!	No	#NULL!	13	Died
48	45-64	Female	Never	Type 2	14	11-20	Secondary	No	Spontaneous	33	Yes	Self medication	Planter	No	No	Unclassified	grade 1	Early	No	Yes	No	No	Yes	10.8	Poor	Normal	8.7	High	45	Microcytic	Negative	No	None	Yes	No	Yes	Yes	No	Yes	Yes	Yes	No	Saline	Yes	30	No	#NULL!	34	Discharged
48	45-64	Male	Current	Type 2	22	More than 20	Tertiary	No	Spontaneous	45	Yes	Prayer house	Both	No	Yes	Ischemic	grade 1	Early	No	Yes	No	No	Yes	9	Poor	High	10.5	High	79	#NULL!	Positive	No	None	Yes	No	No	No	No	No	No	No	#NULL!	Honey	Yes	46	No	#NULL!	48	Discharged
55	45-64	Male	Never	Type 2	5	Less than or 10 years	Secondary	No	Spontaneous	90	Yes	Self medication	Dorsal	Yes	No	Neuropathic	grade 4	Advanced	Yes	Yes	No	No	No	11	Poor	Normal	9.8	High	66	Microcytic	Negative	No	Mild	Yes	No	Yes	Yes	No	No	No	No	Yes	Honey	No	#NULL!	No	#NULL!	71	Discharged
30	Less than 45	Male	Ex	Type 2	4	Less than or 10 years	Unorthodox	No	Spontaneous	60	Yes	Self medication	Planter	Yes	Yes	Neuroischemic	grade 5	Advanced	Yes	Yes	No	Yes	No	12	Poor	High	18.9	High	123	#NULL!	Positive	Yes	Severe	Yes	No	No	Yes	No	No	No	No	#NULL!	Honey	No	#NULL!	Yes	Major	58	Discharged
34	Less than 45	Female	Never	Type 2	3	Less than or 10 years	Primary	No	Traumatic	72	Yes	None	Planter	Yes	No	Neuropathic	grade 4	Advanced	Yes	No	No	Yes	Yes	9.6	Poor	Normal	5.6	High	31	Normochromic	Negative	No	Moderate	Yes	No	Yes	No	No	No	Yes	No	No	Honey	No	#NULL!	Yes	Major	86	Discharged
54	45-64	Female	Never	Type 2	2	Less than or 10 years	Tertiary	Yes	Traumatic	55	Yes	Self medication	Both	Yes	Yes	Neuroischemic	grade 4	Advanced	Yes	Yes	No	No	No	8.2	Poor	High	12.7	High	82	#NULL!	Positive	No	Severe	Yes	No	No	Yes	No	No	No	No	#NULL!	Honey	No	#NULL!	Yes	Major	19	Died
55	45-64	Male	Never	Type 2	6	Less than or 10 years	Tertiary	No	Spontaneous	53	Yes	Native medication	Dorsal	Yes	Yes	Neuroischemic	grade 4	Advanced	Yes	No	No	Yes	Yes	11.8	Poor	High	14	High	56	Microcytic	Negative	No	Moderate	Yes	No	Yes	Yes	No	Yes	No	Yes	Yes	Saline	No	#NULL!	Yes	Major	28	Died
61	45-64	Male	Ex	Type 2	#NULL!	Less than or 10 years	Secondary	Yes	Spontaneous	54	Yes	Hospital	Both	Yes	Yes	Neuroischemic	grade 3	Advanced	No	Yes	No	Yes	Yes	14	Poor	Normal	9	High	43	Macrocytic	#NULL!	No	Mild	Yes	No	Yes	No	No	Yes	Yes	Yes	No	Saline	No	#NULL!	No	#NULL!	22	DAMA
54	45-64	Female	Never	Type 2	2	Less than or 10 years	Tertiary	Yes	Traumatic	19	No	None	Both	Yes	Yes	Neuroischemic	grade 2	Early	No	No	No	Yes	No	6	Good	High	11	High	77	Microcytic	Positive	No	Mild	No	No	Yes	Yes	No	No	No	Yes	Yes	Honey	No	#NULL!	No	#NULL!	37	Discharged
40	Less than 45	Male	Ex	Type 1	16	11-20	Secondary	Yes	Spontaneous	14	No	Self medication	Dorsal	Yes	No	Neuropathic	grade 2	Early	No	No	No	No	Yes	9	Poor	Normal	5	High	32	#NULL!	Negative	No	None	No	No	No	Yes	No	No	No	Yes	#NULL!	Honey	Yes	58	No	#NULL!	60	Discharged
71	65 and above	Male	Ex	Type 2	6	Less than or 10 years	Primary	Yes	Spontaneous	63	Yes	Hospital	Planter	Yes	Yes	Neuroischemic	grade 3	Advanced	No	No	No	No	Yes	10	Poor	High	11	High	78	#NULL!	Negative	No	Moderate	No	No	No	No	No	No	No	Yes	#NULL!	Honey	No	#NULL!	Yes	Major	66	Discharged
80	65 and above	Male	Never	Type 2	3	Less than or 10 years	Tertiary	Yes	Spontaneous	21	No	Hospital	Dorsal	Yes	No	Neuropathic	grade 2	Early	No	Yes	No	Yes	No	8	Poor	Normal	5.5	High	43	#NULL!	Positive	No	None	No	No	No	Yes	No	No	No	No	#NULL!	Honey	Yes	40	No	#NULL!	44	Discharged
55	45-64	Female	Never	Type 2	7	Less than or 10 years	Secondary	No	Spontaneous	54	Yes	Self medication	Planter	Yes	Yes	Neuroischemic	grade 4	Advanced	Yes	No	No	Yes	Yes	13	Poor	High	11.8	High	88	Microcytic	Negative	No	Severe	No	Yes	Yes	Yes	No	Yes	Yes	Yes	Yes	Honey	No	#NULL!	Yes	Major	33	DAMA
60	45-64	Male	Never	Type 2	12	11-20	Secondary	Yes	Traumatic	35	Yes	Self medication	Both	Yes	Yes	Neuroischemic	grade 4	Advanced	Yes	Yes	No	Yes	Yes	11.4	Poor	High	18	High	96	Macrocytic	Negative	No	Moderate	No	No	Yes	Yes	No	No	No	Yes	Yes	Honey	No	#NULL!	Yes	Major	11	Died
57	45-64	Female	Never	Type 2	4	Less than or 10 years	Tertiary	Yes	Traumatic	40	Yes	Hospital	Planter	Yes	No	Neuropathic	grade 4	Advanced	Yes	Yes	Yes	No	Yes	12.8	Poor	Normal	10	High	75	#NULL!	Positive	No	None	No	No	No	No	No	Yes	No	Yes	#NULL!	Saline	No	#NULL!	Yes	minor	59	Discharged
48	45-64	Male	Never	Type 2	3	Less than or 10 years	Tertiary	Yes	Spontaneous	35	Yes	Self medication	Planter	Yes	No	Neuropathic	grade 4	Advanced	Yes	Yes	No	No	Yes	10	Poor	Normal	8.8	High	44	Macrocytic	Positive	No	None	Yes	No	Yes	No	No	No	Yes	No	No	Honey	No	#NULL!	No	#NULL!	44	Discharged
57	45-64	Male	Ex	Type 2	5	Less than or 10 years	Tertiary	No	Spontaneous	23	No	Self medication	Dorsal	Yes	No	Neuropathic	grade 2	Early	No	No	Yes	No	No	6.8	Good	Normal	7.1	High	37	#NULL!	Positive	No	None	Yes	No	No	Yes	No	No	No	No	#NULL!	Honey	Yes	30	No	#NULL!	32	Discharged
65	65 and above	Female	Current	Type 2	3	Less than or 10 years	Unorthodox	No	Spontaneous	54	Yes	Self medication	Dorsal	Yes	Yes	Neuroischemic	grade 4	Advanced	Yes	Yes	No	No	No	8.8	Poor	High	11.1	High	87	Mixed	Negative	No	Severe	No	No	Yes	Yes	No	Yes	No	No	Yes	Honey	No	#NULL!	Yes	Major	82	Discharged
75	65 and above	Male	Never	Type 2	4	Less than or 10 years	Tertiary	Yes	Spontaneous	45	Yes	Prayer house	Planter	Yes	Yes	Neuroischemic	grade 4	Advanced	Yes	No	Yes	Yes	Yes	13.7	Poor	Normal	7.4	High	56	Microcytic	Positive	No	Moderate	Yes	No	Yes	Yes	No	No	Yes	Yes	No	Honey	No	#NULL!	No	#NULL!	30	Died
49	45-64	Female	Never	Type 2	3	Less than or 10 years	Secondary	No	Traumatic	21	No	Self medication	Planter	Yes	No	Neuropathic	grade 4	Advanced	Yes	Yes	No	No	No	7.1	Poor	Normal	9	High	32	Mixed	Negative	No	None	No	No	Yes	Yes	No	No	No	No	Yes	Honey	Yes	66	No	#NULL!	67	Discharged
54	45-64	Male	Never	Type 2	9	Less than or 10 years	Secondary	Yes	Spontaneous	14	No	Self medication	Planter	Yes	No	Neuropathic	grade 4	Advanced	Yes	Yes	No	No	Yes	13	Poor	Normal	5.6	High	44	#NULL!	Negative	No	Mild	No	No	No	Yes	No	No	Yes	No	#NULL!	Honey	No	#NULL!	No	#NULL!	29	Died
65	65 and above	Male	Ex	Type 2	6	Less than or 10 years	Secondary	No	Traumatic	28	No	Prayer house	Planter	Yes	Yes	Neuroischemic	grade 3	Advanced	No	No	No	No	Yes	7.9	Poor	Normal	6.3	High	41	Microcytic	#NULL!	No	Moderate	Yes	No	Yes	Yes	No	No	No	No	No	Honey	No	#NULL!	No	#NULL!	14	DAMA
66	65 and above	Female	Never	Type 2	7	Less than or 10 years	Tertiary	Yes	Spontaneous	33	Yes	Self medication	Both	Yes	No	Neuropathic	grade 4	Advanced	Yes	Yes	No	Yes	No	8.5	Poor	High	11	High	58	Microcytic	Positive	No	Mild	No	No	Yes	Yes	No	No	No	No	No	Saline	No	#NULL!	No	#NULL!	56	Discharged
61	45-64	Male	Never	Type 2	5	Less than or 10 years	Secondary	No	Traumatic	21	No	Hospital	Dorsal	Yes	Yes	Neuroischemic	grade 4	Advanced	Yes	No	No	Yes	No	6.4	Good	Normal	5.5	High	29	#NULL!	Positive	No	Mild	Yes	No	No	No	No	No	No	No	#NULL!	Honey	No	#NULL!	No	#NULL!	49	Discharged
57	45-64	Female	Never	Type 2	10	Less than or 10 years	Secondary	No	Spontaneous	180	Yes	Self medication	Planter	Yes	No	Neuropathic	grade 4	Advanced	Yes	Yes	No	No	No	7.8	Poor	Normal	6	High	40	Microcytic	Negative	No	None	Yes	No	Yes	No	No	No	No	No	No	Honey	No	#NULL!	Yes	Major	40	Discharged
53	45-64	Male	Current	Type 2	3	Less than or 10 years	Tertiary	No	Traumatic	19	No	None	Dorsal	Yes	No	Neuropathic	grade 3	Advanced	No	Yes	No	No	No	7.7	Poor	Normal	4.6	High	55	#NULL!	Negative	No	None	Yes	No	No	Yes	No	No	No	No	#NULL!	Honey	Yes	58	No	#NULL!	64	Discharged
50	45-64	Female	Never	Type 2	15	11-20	Secondary	No	Traumatic	87	Yes	None	Planter	Yes	Yes	Neuroischemic	grade 3	Advanced	No	Yes	No	No	No	11.9	Poor	Normal	7.6	High	22	Microcytic	Negative	No	None	Yes	No	Yes	Yes	No	Yes	Yes	No	No	Honey	Yes	69	No	#NULL!	88	Discharged
49	45-64	Male	Current	Type 2	10	Less than or 10 years	Tertiary	No	Spontaneous	72	Yes	Self medication	Planter	Yes	Yes	Neuroischemic	grade 4	Advanced	Yes	No	Yes	Yes	No	10.7	Poor	Normal	4.3	High	55	#NULL!	Positive	No	Moderate	Yes	No	No	No	No	Yes	Yes	No	#NULL!	Saline	Yes	56	No	#NULL!	59	Discharged
58	45-64	Female	Never	Type 2	5	Less than or 10 years	Unorthodox	No	Spontaneous	54	Yes	Self medication	Planter	Yes	No	Neuropathic	grade 4	Advanced	Yes	Yes	No	Yes	No	6.7	Good	Normal	8	High	23	#NULL!	#NULL!	No	None	Yes	No	No	Yes	No	No	No	No	#NULL!	Honey	Yes	65	No	#NULL!	78	Discharged
59	45-64	Female	Never	Type 2	6	Less than or 10 years	Tertiary	No	Spontaneous	78	Yes	None	Planter	Yes	Yes	Neuroischemic	grade 3	Advanced	No	No	No	No	Yes	5.9	Good	Normal	6.7	High	44	Microcytic	Negative	No	Mild	Yes	No	Yes	No	No	Yes	No	Yes	Yes	Honey	No	#NULL!	No	#NULL!	58	Discharged
42	Less than 45	Male	Current	Type 2	3	Less than or 10 years	Secondary	Yes	Spontaneous	32	Yes	Hospital	Dorsal	No	No	Unclassified	grade 3	Advanced	No	Yes	No	No	No	7	Poor	Normal	3.9	High	31	#NULL!	Negative	No	None	No	No	No	No	No	No	No	No	#NULL!	Honey	Yes	31	No	#NULL!	39	Discharged
[truncated: 1 more columns]
